# Supplementary material for: 2-(4-Methoxy­phen­yl)-1H-indene
Source: Acta Crystallogr Sect E Struct Rep Online. 2008 Jul 5;64(Pt 8):o1406. doi: 10.1107/S1600536808019776 (PMC2962039; doi:10.1107/S1600536808019776)
Supplement: Supplementary file 2 [file e-64-o1406-Isup2.hkl]

# 
# h,k,l, Fc-squared, Fo-squared, sigma(Fo-squared) and status flag 
# 
data_I
_shelx_title '  _R071101C' 
_shelx_refln_list_code          4 
_shelx_F_calc_maximum      102.16 
_exptl_crystal_F_000       472.00 
_reflns_d_resolution_high  0.7599 
 
loop_ 
 _symmetry_equiv_pos_as_xyz 
 'x, y, z' 
 '-x, y+1/2, -z+1/2' 
 '-x, -y, -z' 
 'x, -y-1/2, z-1/2' 
 
_cell_length_a     5.8347 
_cell_length_b     7.5584 
_cell_length_c    26.1355 
_cell_angle_alpha  90.000 
_cell_angle_beta   92.772 
_cell_angle_gamma  90.000 
 
_shelx_F_squared_multiplier     1.000 
 
loop_ 
 _refln_index_h 
 _refln_index_k 
 _refln_index_l 
 _refln_F_squared_calc 
 _refln_F_squared_meas 
 _refln_F_squared_sigma 
 _refln_observed_status 
   1   0   0      283.42      194.53      2.10 o 
   2   0   0       96.13       87.60      1.66 o 
   3   0   0       13.64       17.97      1.36 o 
   4   0   0        8.16       21.70      3.92 o 
   5   0   0       24.53       16.50      2.89 o 
   6   0   0       16.54       17.24      7.83 o 
   1   1   0     7522.10     6526.20     49.55 o 
   2   1   0       35.00       35.03      0.93 o 
   3   1   0      161.10      217.70      3.06 o 
   4   1   0       34.46       32.18      2.09 o 
   5   1   0       53.63       57.48      2.14 o 
   6   1   0        0.01        1.61      0.92 o 
   0   2   0      778.35      723.93      9.74 o 
   1   2   0    10436.18     8866.29   1063.03 o 
   2   2   0      174.36      184.16      1.75 o 
   3   2   0       65.89       58.88      1.16 o 
   4   2   0        3.65        4.51      1.20 o 
   5   2   0       70.52       74.76      2.85 o 
   6   2   0        4.86        4.96      1.64 o 
   7   2   0        5.74        8.98      5.72 o 
   1   3   0      352.25      334.05      2.91 o 
   2   3   0      300.03      329.76      3.82 o 
   3   3   0       72.34       70.26      1.64 o 
   4   3   0      284.77      308.85      4.80 o 
   5   3   0      185.67      185.65      5.97 o 
   6   3   0       54.12       56.00      3.25 o 
   7   3   0       47.61       54.18      3.88 o 
   0   4   0      128.64      162.47      3.68 o 
   1   4   0       64.63       41.31      1.35 o 
   2   4   0       25.18       26.12      1.05 o 
   3   4   0       75.37       73.49      2.66 o 
   4   4   0       66.77       58.08      2.03 o 
   5   4   0       71.00       70.23      4.88 o 
   6   4   0      211.27      251.00     10.55 o 
   7   4   0        4.05        6.53      2.13 o 
   1   5   0       23.36       24.90      1.21 o 
   2   5   0       61.25       59.96      1.82 o 
   3   5   0        6.98        9.92      1.17 o 
   4   5   0       25.70       20.50      2.83 o 
   5   5   0       33.71       39.46      5.21 o 
   6   5   0       56.53       55.32      5.15 o 
   0   6   0       38.52       48.24      2.83 o 
   1   6   0       63.70       77.95      2.19 o 
   2   6   0      213.62      230.41      4.93 o 
   3   6   0      149.35      161.17      4.28 o 
   4   6   0        7.21        6.44      2.35 o 
   5   6   0        0.83        4.39      2.08 o 
   6   6   0        0.07        2.91      1.72 o 
   1   7   0        1.10        1.72      0.94 o 
   2   7   0      417.92      435.16     10.33 o 
   3   7   0       45.78       40.94      3.72 o 
   4   7   0       12.18       14.04      3.16 o 
   5   7   0       17.30       21.80      4.60 o 
   0   8   0       46.15       49.16      6.57 o 
   1   8   0      109.11      105.09      3.42 o 
   2   8   0       63.79       62.26      2.91 o 
   3   8   0       41.50       35.79      3.81 o 
   4   8   0        7.31        8.44      4.66 o 
   1   9   0       71.23       80.33      4.13 o 
   2   9   0       31.64       37.30      5.52 o 
   3   9   0       11.16        6.53      2.38 o 
  -6   1   1       96.29       97.68      4.75 o 
  -5   1   1      351.08      378.32      5.34 o 
  -4   1   1       84.01       80.07      2.03 o 
  -3   1   1      286.64      333.74      3.88 o 
  -2   1   1        6.14        8.84      0.65 o 
  -1   1   1        7.85        4.57      0.48 o 
   0   1   1        1.50        2.20      0.34 o 
   2   1   1       84.90       88.94      1.39 o 
   3   1   1       31.40       46.54      1.39 o 
   4   1   1        2.11        3.16      0.76 o 
   5   1   1        4.75        4.50      1.24 o 
   6   1   1       56.85       56.03      4.70 o 
  -7   2   1        3.20        2.89      5.11 o 
  -6   2   1        3.04        5.66      1.59 o 
  -5   2   1        8.25       10.71      2.07 o 
  -4   2   1      508.00      481.18      6.33 o 
  -3   2   1      542.54      538.29      6.81 o 
  -2   2   1       61.90       32.87      0.93 o 
  -1   2   1        3.02        1.81      0.51 o 
   1   2   1        8.61        6.40      0.53 o 
   2   2   1       76.86      103.81      1.43 o 
   3   2   1      511.08      504.55      5.19 o 
   4   2   1        5.42        3.85      0.75 o 
   5   2   1       91.73       83.12      3.22 o 
   6   2   1       55.10       66.00      3.44 o 
   7   2   1        0.96        1.69      2.08 o 
  -7   3   1       84.49      100.47      7.47 o 
  -6   3   1       25.92       27.76      4.23 o 
  -5   3   1       18.26       17.28      2.86 o 
  -4   3   1        0.01        1.61      0.71 o 
  -3   3   1        3.22        7.18      0.55 o 
  -2   3   1      129.54      120.48      3.37 o 
  -1   3   1       51.74       41.09      1.03 o 
   0   3   1       27.07       20.62      0.85 o 
   1   3   1     3883.72     3627.80     22.33 o 
   2   3   1     1578.99     1788.23     22.90 o 
   3   3   1      279.86      265.13      2.99 o 
   4   3   1       85.57       79.46      3.16 o 
   5   3   1       24.82       24.51      2.81 o 
   6   3   1        2.18        3.31      1.74 o 
   7   3   1      128.28      138.41      8.00 o 
  -7   4   1       61.74       71.35      5.30 o 
  -6   4   1       22.01       26.24      4.40 o 
  -5   4   1      142.05      137.95      5.02 o 
  -4   4   1        0.72        4.74      2.08 o 
  -3   4   1        4.88       10.37      1.54 o 
  -2   4   1        2.34        2.38      0.50 o 
  -1   4   1        9.86       11.66      0.87 o 
   0   4   1        0.17        1.52      0.69 o 
   1   4   1     7046.93     6834.29     72.64 o 
   2   4   1      143.82      158.57      2.52 o 
   3   4   1      112.29       91.60      2.65 o 
   4   4   1      111.16      105.97      2.90 o 
   5   4   1        0.62        1.39      1.59 o 
   6   4   1        5.37        7.65      2.06 o 
   7   4   1        1.30        3.79      2.57 o 
  -6   5   1       37.38       50.18      6.03 o 
  -5   5   1      123.85      127.86      5.17 o 
  -4   5   1       43.45       39.26      4.08 o 
  -3   5   1        0.84        2.17      0.88 o 
  -2   5   1      355.17      396.05      5.03 o 
  -1   5   1      111.01      126.35      3.71 o 
   0   5   1       25.56       25.86      1.42 o 
   1   5   1      146.45      141.56      2.44 o 
   2   5   1       37.27       43.92      1.98 o 
   3   5   1       90.63       80.10      3.10 o 
   4   5   1       22.27       15.98      2.51 o 
   5   5   1       88.03       90.15      4.30 o 
   6   5   1        6.29        4.71      2.17 o 
  -6   6   1      105.17      107.84      8.71 o 
  -5   6   1        5.12        7.65      3.05 o 
  -4   6   1       24.38       30.51      4.43 o 
  -3   6   1        1.57        2.21      1.17 o 
  -2   6   1       96.22      100.32      3.06 o 
  -1   6   1      235.61      238.99      3.95 o 
   0   6   1      365.79      383.83      5.12 o 
   1   6   1       89.02       85.46      2.26 o 
   2   6   1      982.72     1005.06     10.75 o 
   3   6   1      456.38      429.70      8.68 o 
   4   6   1       14.41       11.72      2.63 o 
   5   6   1       42.51       44.40      3.80 o 
   6   6   1      121.96      127.79      7.05 o 
  -5   7   1       15.61       16.03      3.90 o 
  -4   7   1       81.53       88.69      9.53 o 
  -3   7   1        0.44        1.90      1.77 o 
  -2   7   1        6.40        8.55      1.68 o 
  -1   7   1       95.30      105.15      3.34 o 
   0   7   1      146.63      152.19      4.20 o 
   1   7   1       14.43       13.34      1.46 o 
   2   7   1        2.67        6.16      1.51 o 
   3   7   1      111.36      101.37      4.57 o 
   4   7   1       10.71        9.58      3.35 o 
   5   7   1       11.76       11.98      3.36 o 
  -4   8   1        3.61        6.68      2.72 o 
  -3   8   1       44.32       40.54      4.33 o 
  -2   8   1      137.88      135.77      4.98 o 
  -1   8   1       11.03       13.51      1.92 o 
   0   8   1       36.83       34.03      2.10 o 
   1   8   1      354.10      366.25     10.11 o 
   2   8   1       96.00       91.00      3.47 o 
   3   8   1       45.60       44.49      3.79 o 
   4   8   1        9.67        8.68      2.96 o 
  -3   9   1       14.00       11.13      3.40 o 
  -2   9   1       12.63       12.38      3.82 o 
  -1   9   1        0.05        2.45      1.52 o 
   0   9   1       25.03       28.09      2.44 o 
   1   9   1      119.00      119.15      4.04 o 
   2   9   1      183.68      176.36      5.88 o 
   3   9   1       17.80       14.18      3.27 o 
  -5   0   2       34.20       34.90      1.89 o 
  -4   0   2     2028.32     2021.12     24.71 o 
  -3   0   2      452.66      466.38     11.94 o 
  -2   0   2     1208.05     1102.40     16.75 o 
  -1   0   2      191.22      206.44      3.71 o 
   1   0   2       34.15       12.68      0.89 o 
   2   0   2     1112.17      982.63     11.13 o 
   3   0   2      468.90      525.98      8.50 o 
   4   0   2       39.43       39.96      2.86 o 
   5   0   2       40.13       42.46      3.51 o 
   6   0   2        1.86       -0.44      1.82 o 
  -7   1   2        0.71        0.70      3.65 o 
  -6   1   2      197.17      189.91      6.47 o 
  -5   1   2       23.41       28.61      1.77 o 
  -4   1   2      127.69      125.68      2.62 o 
  -3   1   2      604.89      672.85      6.99 o 
  -2   1   2      339.53      342.08      2.82 o 
  -1   1   2     1344.57     1333.30     13.56 o 
   0   1   2      152.01      132.28      1.18 o 
   1   1   2    10297.09     8848.98   1932.04 o 
   2   1   2     1727.99     1737.22     17.68 o 
   3   1   2      100.47       92.02      1.97 o 
   4   1   2      335.06      346.28      4.68 o 
   5   1   2        8.84       12.69      1.84 o 
   6   1   2      106.50      110.32      5.02 o 
  -7   2   2      121.50      106.69     13.70 o 
  -6   2   2      121.25      128.65      4.81 o 
  -5   2   2       87.65      103.26      3.71 o 
  -4   2   2        4.56        3.61      0.75 o 
  -3   2   2       15.58       31.89      1.16 o 
  -2   2   2      224.74      233.24      1.89 o 
  -1   2   2     2099.52     1862.08     16.73 o 
   0   2   2      425.53      374.47      2.78 o 
   2   2   2      132.46      134.78      2.46 o 
   3   2   2      151.35      114.63      2.38 o 
   4   2   2      208.06      196.58      3.62 o 
   5   2   2        7.35        4.87      1.55 o 
   6   2   2        3.77        2.51      1.35 o 
   7   2   2       10.75       10.41      3.44 o 
  -7   3   2      135.88      108.92     36.72 o 
  -6   3   2        2.33        3.76      1.60 o 
  -5   3   2      214.39      214.58      6.50 o 
  -4   3   2        9.28       13.22      1.30 o 
  -3   3   2      158.67      192.88      3.53 o 
  -2   3   2       34.96       44.13      1.15 o 
  -1   3   2       81.31       98.13      1.92 o 
   0   3   2       41.53       49.40      1.16 o 
   1   3   2     3791.20     3684.67     40.68 o 
   2   3   2     4527.78     4371.73     59.29 o 
   3   3   2       15.77       15.62      0.77 o 
   4   3   2      456.66      399.87      6.11 o 
   5   3   2        0.09        2.27      0.95 o 
   6   3   2        0.64        1.70      1.40 o 
   7   3   2        3.86        3.27      1.75 o 
  -7   4   2        0.83        3.88      1.64 o 
  -6   4   2        6.41        5.88      2.34 o 
  -5   4   2       69.77       70.97      7.81 o 
  -4   4   2       68.05       62.39      3.75 o 
  -3   4   2       54.94       50.78      2.09 o 
  -2   4   2       29.89       23.69      0.92 o 
  -1   4   2        5.65        2.61      0.73 o 
   0   4   2       31.38       24.33      1.12 o 
   1   4   2      231.87      287.54      3.70 o 
   2   4   2     4267.94     4000.98     46.60 o 
   3   4   2      430.48      424.87      5.79 o 
   4   4   2       83.56       80.21      3.42 o 
   5   4   2        0.10        1.43      1.31 o 
   6   4   2       42.02       44.29      5.32 o 
  -6   5   2       37.40       46.40      7.15 o 
  -5   5   2        7.77        3.19      2.30 o 
  -4   5   2        6.04        5.50      1.84 o 
  -3   5   2        0.12        0.83      0.78 o 
  -2   5   2       25.67       35.86      1.34 o 
  -1   5   2       22.95       18.04      1.15 o 
   0   5   2      117.89      137.84      3.23 o 
   1   5   2       38.94       46.17      1.47 o 
   2   5   2      600.85      655.33      8.25 o 
   3   5   2     1269.40     1252.67     24.90 o 
   4   5   2       87.02       76.97      5.48 o 
   5   5   2       69.84       76.56      4.69 o 
   6   5   2        1.13        2.69      1.68 o 
  -6   6   2       18.45       44.71      8.91 o 
  -5   6   2        5.80        2.98      2.04 o 
  -4   6   2       12.77       14.94      4.25 o 
  -3   6   2        1.82        5.79      2.06 o 
  -2   6   2        1.21        3.66      1.07 o 
  -1   6   2        0.50        1.41      0.87 o 
   0   6   2        4.73        2.61      0.96 o 
   1   6   2       48.15       57.98      1.96 o 
   2   6   2        0.77        1.81      1.16 o 
   3   6   2        1.68        3.05      1.30 o 
   4   6   2       84.23       73.83      4.26 o 
   5   6   2        6.15        8.88      2.45 o 
   6   6   2        3.65        5.89      2.63 o 
  -5   7   2        8.34        7.34      2.52 o 
  -4   7   2        1.79        2.80      2.22 o 
  -3   7   2       28.43       35.34      3.14 o 
  -2   7   2       56.28       54.00      2.41 o 
  -1   7   2       43.96       45.41      1.86 o 
   0   7   2        5.04        4.79      1.01 o 
   1   7   2       31.76       32.15      2.47 o 
   2   7   2       25.61       23.41      2.06 o 
   3   7   2       54.74       62.78      4.61 o 
   4   7   2       58.62       50.72      4.40 o 
   5   7   2        9.66        4.86      3.35 o 
  -4   8   2        1.90        6.10      2.57 o 
  -3   8   2       58.99       68.80      4.36 o 
  -2   8   2       22.60       28.86      3.94 o 
  -1   8   2       22.44       28.01      2.30 o 
   0   8   2        0.25        3.32      1.18 o 
   1   8   2      110.74      112.64      3.30 o 
   2   8   2      590.83      609.25      7.71 o 
   3   8   2       47.17       47.06      4.67 o 
   4   8   2       19.72       21.25      3.82 o 
  -3   9   2       17.37       20.47      3.50 o 
  -2   9   2        6.89        9.22      2.97 o 
  -1   9   2      152.87      145.19      5.20 o 
   0   9   2      107.53      109.29      4.30 o 
   1   9   2        8.56        7.21      1.94 o 
   2   9   2      103.60       99.03      6.26 o 
   3   9   2       49.74       55.54      5.46 o 
  -7   1   3       18.02        8.35      7.71 o 
  -6   1   3       23.87       18.33      6.68 o 
  -5   1   3        0.02        1.48      0.88 o 
  -4   1   3      155.03      181.16      3.41 o 
  -3   1   3      873.13      949.50     15.69 o 
  -2   1   3       42.94       41.24      0.94 o 
  -1   1   3        1.20        0.54      0.20 o 
   0   1   3        2.07        0.28      0.25 o 
   1   1   3      718.78      749.27      9.14 o 
   2   1   3     1939.23     1836.59     47.43 o 
   3   1   3      316.77      408.68      4.82 o 
   4   1   3      897.96      895.14      7.33 o 
   5   1   3        4.98        8.54      1.70 o 
   6   1   3       36.73       36.61      3.38 o 
  -7   2   3        4.12        2.22      7.30 o 
  -6   2   3      286.52      269.62      6.80 o 
  -5   2   3      182.71      183.53      6.00 o 
  -4   2   3      515.61      482.86      6.22 o 
  -3   2   3       68.10       68.30      2.00 o 
  -2   2   3      598.16      719.68      7.79 o 
  -1   2   3        1.84        3.55      0.47 o 
   0   2   3     2752.68     2421.57     13.03 o 
   1   2   3      117.04      100.70      1.30 o 
   2   2   3      621.40      606.14      6.90 o 
   3   2   3        0.18        0.34      0.42 o 
   4   2   3      170.22      144.47      2.96 o 
   5   2   3      697.69      694.38     12.54 o 
   6   2   3        3.07        4.54      1.83 o 
   7   2   3       34.09       35.60      6.76 o 
  -7   3   3       78.87       45.24     31.73 o 
  -6   3   3       56.04       60.73      4.48 o 
  -5   3   3       95.32       95.79      4.84 o 
  -4   3   3       48.65       62.21      2.87 o 
  -3   3   3      357.01      406.10      4.73 o 
  -2   3   3      428.53      468.34      5.03 o 
  -1   3   3       15.27       26.80      1.11 o 
   0   3   3       95.79       93.46      1.70 o 
   1   3   3        6.15       13.00      0.94 o 
   2   3   3     1260.95     1423.74     14.76 o 
   3   3   3      146.32      150.84      8.51 o 
   4   3   3        1.81        0.47      1.01 o 
   5   3   3      139.64      125.04      4.03 o 
   6   3   3       23.23       24.10      3.31 o 
   7   3   3        6.14        5.89      3.12 o 
  -7   4   3      201.87      207.78      9.13 o 
  -6   4   3       73.43       78.46      6.35 o 
  -5   4   3       33.89       33.58      3.69 o 
  -4   4   3      191.57      188.03      8.97 o 
  -3   4   3      265.15      246.17      4.08 o 
  -2   4   3      115.69      112.60      1.84 o 
  -1   4   3      158.51      205.04      2.89 o 
   0   4   3        0.34        2.07      0.76 o 
   1   4   3      280.87      317.18      3.99 o 
   2   4   3      239.29      258.44      2.98 o 
   3   4   3        4.96       12.21      1.49 o 
   4   4   3      202.26      183.84      3.92 o 
   5   4   3        1.00        5.51      2.06 o 
   6   4   3        5.54        5.52      2.17 o 
  -6   5   3       51.22       58.22      4.85 o 
  -5   5   3       22.38       16.89      3.68 o 
  -4   5   3        1.57        2.69      1.66 o 
  -3   5   3        0.27        1.73      1.48 o 
  -2   5   3       17.40       11.25      1.09 o 
  -1   5   3       34.46       33.19      1.40 o 
   0   5   3       59.83       73.32      2.21 o 
   1   5   3      209.32      224.76      4.89 o 
   2   5   3     1805.11     1865.15     10.45 o 
   3   5   3     1659.47     1735.75     15.56 o 
   4   5   3      434.23      453.97      9.04 o 
   5   5   3        0.10        1.81      1.74 o 
   6   5   3       23.31       26.27      3.56 o 
  -6   6   3        6.47        8.51      2.29 o 
  -5   6   3      214.67      240.41      7.77 o 
  -4   6   3       14.67       15.24      2.31 o 
  -3   6   3        8.93        8.53      2.55 o 
  -2   6   3       76.43       81.19      2.81 o 
  -1   6   3      233.12      239.31      3.88 o 
   0   6   3       45.86       74.98      3.14 o 
   1   6   3       36.02       38.57      1.54 o 
   2   6   3     2431.34     2504.82     12.93 o 
   3   6   3        0.53        0.91      0.66 o 
   4   6   3       80.92       89.07      4.41 o 
   5   6   3        0.08        4.74      2.51 o 
   6   6   3        0.59        2.83      2.25 o 
  -5   7   3       27.87       24.91      3.63 o 
  -4   7   3        3.10        3.68      2.02 o 
  -3   7   3        0.80        3.68      1.66 o 
  -2   7   3        5.94        7.27      2.09 o 
  -1   7   3      121.93      130.45      3.16 o 
   0   7   3       16.13       18.53      1.43 o 
   1   7   3        4.81        6.07      1.21 o 
   2   7   3       38.30       42.37      2.46 o 
   3   7   3     1247.38     1206.36     17.47 o 
   4   7   3      108.65       93.63      4.79 o 
   5   7   3       22.16       23.42      3.91 o 
  -4   8   3        4.82        3.66      2.21 o 
  -3   8   3        0.58        3.81      2.21 o 
  -2   8   3        1.08        1.98      1.82 o 
  -1   8   3       50.00       49.68      2.99 o 
   0   8   3       42.61       43.82      2.20 o 
   1   8   3      120.51      122.23      3.30 o 
   2   8   3       44.78       48.32      3.04 o 
   3   8   3      254.79      230.49      8.31 o 
   4   8   3        0.38        3.11      1.85 o 
  -3   9   3       45.49       44.37      5.37 o 
  -2   9   3       49.70       60.87      4.82 o 
  -1   9   3        0.25       -0.55      1.78 o 
   0   9   3       17.42       17.65      2.60 o 
   1   9   3        3.35        3.17      1.57 o 
   2   9   3        4.09        1.82      1.50 o 
   3   9   3       80.81       75.22      5.26 o 
  -6   0   4      799.62      778.81     13.69 o 
  -5   0   4      674.81      729.39     19.76 o 
  -4   0   4        0.85        3.49      1.30 o 
  -3   0   4     2028.59     2149.41     51.94 o 
  -2   0   4      332.88      304.51      3.58 o 
  -1   0   4      253.15      244.53      4.63 o 
   1   0   4      102.92      116.35      4.26 o 
   2   0   4      151.06      131.09      2.42 o 
   3   0   4      815.71      866.20     20.04 o 
   4   0   4       45.85       28.93      2.54 o 
   5   0   4     1193.86     1211.00     26.96 o 
   6   0   4       96.12       94.99      8.21 o 
  -7   1   4      154.09      139.98      9.24 o 
  -6   1   4        4.80        7.28      4.24 o 
  -5   1   4      494.70      493.38      7.13 o 
  -4   1   4       36.13       45.06      1.39 o 
  -3   1   4      629.96      688.81      9.21 o 
  -2   1   4      326.75      340.84      2.93 o 
  -1   1   4       80.21       63.85      1.85 o 
   0   1   4       14.69       24.86      0.69 o 
   1   1   4     1169.56     1065.11      9.63 o 
   2   1   4      265.15      240.88      2.98 o 
   3   1   4      689.09      682.53      6.50 o 
   4   1   4      234.96      234.54      3.78 o 
   5   1   4      595.84      591.24     14.64 o 
   6   1   4      276.84      275.15      5.23 o 
   7   1   4       11.73        7.80      3.86 o 
  -7   2   4      108.69      118.68     26.30 o 
  -6   2   4        9.82       10.59      2.20 o 
  -5   2   4       16.97       16.06      2.58 o 
  -4   2   4      691.57      715.39      8.71 o 
  -3   2   4      354.20      395.97      5.41 o 
  -2   2   4       31.76       28.94      0.92 o 
  -1   2   4       72.97       74.51      1.20 o 
   0   2   4      338.97      326.83      3.03 o 
   1   2   4      911.99      904.93     12.96 o 
   2   2   4       23.50       34.92      1.46 o 
   3   2   4       71.78       54.32      1.33 o 
   4   2   4        6.23        4.73      1.12 o 
   5   2   4       74.51       73.48      3.43 o 
   6   2   4        7.39        9.71      2.48 o 
   7   2   4        0.01        2.65      2.86 o 
  -7   3   4      113.95      110.01     20.75 o 
  -6   3   4       44.68       43.00      3.67 o 
  -5   3   4       11.40        9.96      2.47 o 
  -4   3   4       43.28       40.87      2.36 o 
  -3   3   4       36.83       35.64      1.84 o 
  -2   3   4      438.14      453.74      6.49 o 
  -1   3   4      842.46      745.83      7.43 o 
   0   3   4      583.51      534.42      6.67 o 
   1   3   4      138.40      123.51      2.31 o 
   2   3   4      577.91      537.37      6.38 o 
   3   3   4      401.00      415.91      4.64 o 
   4   3   4     1024.22     1052.05     12.77 o 
   5   3   4        0.08        2.51      1.17 o 
   6   3   4       42.97       42.47      5.08 o 
   7   3   4        0.29        1.24      1.13 o 
  -7   4   4        9.56        3.53      4.93 o 
  -6   4   4        1.43        3.45      1.63 o 
  -5   4   4        0.00        1.21      1.45 o 
  -4   4   4        2.35        4.54      1.75 o 
  -3   4   4       35.40       39.76      1.23 o 
  -2   4   4      465.91      500.41      4.69 o 
  -1   4   4      407.81      421.17      4.86 o 
   0   4   4      234.68      272.85      3.63 o 
   1   4   4      150.10      125.68      2.25 o 
   2   4   4      730.71      761.02     13.37 o 
   3   4   4      228.68      217.52      3.49 o 
   4   4   4      223.29      247.48      4.94 o 
   5   4   4      239.97      252.48      6.22 o 
   6   4   4        0.04        1.75      0.93 o 
  -6   5   4       18.75       19.30      3.56 o 
  -5   5   4        9.71       12.64      2.48 o 
  -4   5   4        7.24       10.09      2.56 o 
  -3   5   4        3.29        6.07      1.78 o 
  -2   5   4       69.94       86.34      2.23 o 
  -1   5   4      332.66      321.81      3.93 o 
   0   5   4      311.96      285.48      3.68 o 
   1   5   4       12.58        7.97      1.05 o 
   2   5   4       64.53       71.34      2.06 o 
   3   5   4      897.54      919.86     12.85 o 
   4   5   4       20.33       22.22      3.29 o 
   5   5   4        4.20        3.83      1.55 o 
   6   5   4        0.23        1.81      1.81 o 
  -6   6   4        3.16        6.39      3.23 o 
  -5   6   4       19.86       17.71      4.29 o 
  -4   6   4       38.40       39.36      3.74 o 
  -3   6   4       68.97       75.41      3.96 o 
  -2   6   4        3.27        4.49      0.88 o 
  -1   6   4        3.37        4.81      0.91 o 
   0   6   4       14.18       14.33      1.33 o 
   1   6   4       41.12       37.34      1.90 o 
   2   6   4      155.02      155.04      3.36 o 
   3   6   4      391.30      363.47      7.69 o 
   4   6   4        1.47        2.43      1.63 o 
   5   6   4        1.42        1.44      1.78 o 
   6   6   4       62.69       63.00      6.06 o 
  -5   7   4        0.21        3.17      1.98 o 
  -4   7   4        3.16        7.57      2.32 o 
  -3   7   4        0.00        2.87      1.88 o 
  -2   7   4       17.15       22.41      3.29 o 
  -1   7   4       99.36      104.99      2.79 o 
   0   7   4       29.94       31.56      1.59 o 
   1   7   4       18.18       19.26      2.05 o 
   2   7   4       27.87       25.42      1.97 o 
   3   7   4     1554.32     1524.53     22.37 o 
   4   7   4      147.33      124.72      6.93 o 
   5   7   4       22.65       22.81      5.04 o 
  -4   8   4        3.44        4.98      2.46 o 
  -3   8   4        0.93        3.36      2.05 o 
  -2   8   4       61.40       63.67      4.04 o 
  -1   8   4       36.63       42.05      2.52 o 
   0   8   4       59.74       52.88      2.21 o 
   1   8   4        9.25       10.69      1.50 o 
   2   8   4      154.46      143.23      5.73 o 
   3   8   4       84.48       89.95      7.26 o 
   4   8   4      342.92      310.07     11.29 o 
  -3   9   4       25.81       26.90      4.40 o 
  -2   9   4       18.52       21.55      3.72 o 
  -1   9   4       28.12       24.39      5.50 o 
   0   9   4        1.45        4.28      1.79 o 
   1   9   4        3.28        5.53      1.84 o 
   2   9   4      108.67      112.47      5.03 o 
   3   9   4      158.29      144.35      7.78 o 
  -7   1   5        3.56        2.48      2.08 o 
  -6   1   5      161.53      163.77     11.22 o 
  -5   1   5      352.96      353.71      5.93 o 
  -4   1   5      278.72      254.37      3.46 o 
  -3   1   5       92.74       93.31      1.87 o 
  -2   1   5     1141.36     1120.34      6.10 o 
  -1   1   5        4.21        1.17      0.52 o 
   0   1   5       11.57       15.07      0.60 o 
   1   1   5      704.62      608.68      7.06 o 
   2   1   5       94.29       97.30      1.74 o 
   3   1   5       40.26       48.97      1.57 o 
   4   1   5        2.19        2.16      0.89 o 
   5   1   5      503.37      539.23      9.35 o 
   6   1   5      326.08      327.33     11.68 o 
   7   1   5       58.55       39.28      4.94 o 
  -7   2   5        1.39        4.34      6.44 o 
  -6   2   5      158.98      147.33     11.48 o 
  -5   2   5        0.58        2.08      1.32 o 
  -4   2   5       90.48       80.62      2.52 o 
  -3   2   5      611.97      663.40      8.46 o 
  -2   2   5       91.97      140.24      2.15 o 
  -1   2   5       43.30       41.37      0.79 o 
   0   2   5      593.39      569.67      8.34 o 
   1   2   5      351.12      348.56      3.99 o 
   2   2   5        0.97        2.51      0.70 o 
   3   2   5      525.56      575.42      7.81 o 
   4   2   5       22.18       19.90      1.65 o 
   5   2   5       84.86       87.38      3.71 o 
   6   2   5      179.27      189.47      4.85 o 
   7   2   5       32.93       28.10      4.96 o 
  -7   3   5       33.10       26.76     19.88 o 
  -6   3   5       34.53       26.23      3.61 o 
  -5   3   5       31.08       25.48      3.92 o 
  -4   3   5        6.99       10.77      1.63 o 
  -3   3   5       77.02       55.48      1.67 o 
  -2   3   5      123.77      129.24      2.28 o 
  -1   3   5      157.57      138.74      1.93 o 
   0   3   5        8.62       10.32      0.86 o 
   1   3   5      116.20      134.80      2.95 o 
   2   3   5      163.90      153.84      2.52 o 
   3   3   5        8.38        7.43      1.16 o 
   4   3   5     1256.68     1309.75     15.50 o 
   5   3   5       90.43       98.64      3.33 o 
   6   3   5      254.99      259.35     10.05 o 
   7   3   5       81.28       99.68      5.97 o 
  -6   4   5       95.80      109.05      5.91 o 
  -5   4   5      156.60      138.23      5.61 o 
  -4   4   5      362.23      359.84     12.24 o 
  -3   4   5       14.65       14.52      1.72 o 
  -2   4   5      305.42      301.50      3.45 o 
  -1   4   5      171.11      195.22      2.74 o 
   0   4   5       79.78       76.80      1.67 o 
   1   4   5      642.47      669.05      6.44 o 
   2   4   5        0.47        2.42      1.09 o 
   3   4   5        1.45        2.48      0.88 o 
   4   4   5       56.37       42.89      2.81 o 
   5   4   5      156.75      176.62      3.83 o 
   6   4   5       89.90       99.97      4.99 o 
  -6   5   5        7.41        6.87      2.25 o 
  -5   5   5        8.39        5.87      2.13 o 
  -4   5   5      161.51      161.58      5.83 o 
  -3   5   5       31.63       31.02      2.54 o 
  -2   5   5      533.19      584.61      6.63 o 
  -1   5   5      450.23      452.42      5.73 o 
   0   5   5      239.95      268.84      3.96 o 
   1   5   5        0.22        1.33      0.66 o 
   2   5   5      116.28      115.57      2.56 o 
   3   5   5      641.23      658.73      8.41 o 
   4   5   5        0.13        1.99      1.30 o 
   5   5   5       20.45       25.04      3.70 o 
   6   5   5        4.89        6.09      2.07 o 
  -6   6   5      102.18      106.67      7.51 o 
  -5   6   5       16.67       17.16      3.00 o 
  -4   6   5        3.68        3.37      1.86 o 
  -3   6   5      118.73      111.68      4.64 o 
  -2   6   5       48.33       49.28      1.89 o 
  -1   6   5       19.14       20.21      1.40 o 
   0   6   5      570.68      601.68      8.09 o 
   1   6   5       35.86       37.92      1.91 o 
   2   6   5        0.03        2.48      0.87 o 
   3   6   5       81.25       72.82      3.59 o 
   4   6   5      401.16      418.73      9.75 o 
   5   6   5        0.95        3.62      1.62 o 
  -5   7   5       38.45       36.35      4.50 o 
  -4   7   5       11.52       11.18      2.63 o 
  -3   7   5       77.34       74.68      3.94 o 
  -2   7   5        9.15        6.40      2.14 o 
  -1   7   5      153.74      156.06      3.97 o 
   0   7   5       47.46       42.87      2.39 o 
   1   7   5        1.03        1.85      1.13 o 
   2   7   5        0.00        3.18      1.20 o 
   3   7   5      148.96      131.25      4.49 o 
   4   7   5       99.70       99.64      5.82 o 
   5   7   5        7.48        5.46      2.04 o 
  -4   8   5       23.76       24.22      4.63 o 
  -3   8   5        0.83        3.16      1.70 o 
  -2   8   5      103.50       98.49      6.72 o 
  -1   8   5        8.66        8.42      1.85 o 
   0   8   5       37.49       39.94      2.66 o 
   1   8   5       16.49       19.53      2.83 o 
   2   8   5       17.01       17.71      2.20 o 
   3   8   5       96.13       82.61      6.74 o 
   4   8   5        0.06        3.68      1.83 o 
  -3   9   5       10.69        5.27      2.03 o 
  -2   9   5        0.81        3.95      2.37 o 
  -1   9   5       80.61       85.53      6.43 o 
   0   9   5        1.53        1.59      1.45 o 
   1   9   5       17.39       15.55      2.42 o 
   2   9   5       15.29       18.81      2.41 o 
  -6   0   6       89.67       80.94      5.45 o 
  -5   0   6      933.35      911.84     21.11 o 
  -4   0   6       42.69       38.52      1.92 o 
  -3   0   6      319.95      372.21      5.79 o 
  -2   0   6       72.37       55.99      2.43 o 
  -1   0   6      761.37      637.54      8.77 o 
   0   0   6      267.54      286.81      3.77 o 
   1   0   6     1685.20     1627.27     15.14 o 
   2   0   6      372.63      463.29      5.22 o 
   3   0   6        2.86        4.88      1.52 o 
   4   0   6       24.43       24.18      2.12 o 
   5   0   6      216.86      195.81      5.78 o 
   6   0   6      852.24      874.88     27.56 o 
   7   0   6      181.64      177.55     18.89 o 
  -7   1   6       11.50        4.74      3.73 o 
  -6   1   6      201.36      183.96      7.08 o 
  -5   1   6       25.48       17.84      2.35 o 
  -4   1   6        6.11        3.91      0.71 o 
  -3   1   6        0.18        1.05      0.46 o 
  -2   1   6      570.96      621.60      5.35 o 
  -1   1   6      232.64      232.44      3.34 o 
   0   1   6       70.67       77.05      1.46 o 
   1   1   6     1631.65     1536.26     16.33 o 
   2   1   6      307.11      318.33      4.20 o 
   3   1   6       57.69       73.56      1.80 o 
   4   1   6      478.71      489.18      7.90 o 
   5   1   6      441.87      459.44      8.48 o 
   6   1   6      264.94      248.19      7.17 o 
   7   1   6       15.39       20.76      4.20 o 
  -7   2   6       17.06       12.43      8.03 o 
  -6   2   6       73.14       70.97      8.17 o 
  -5   2   6      331.21      299.19     10.22 o 
  -4   2   6       11.90       10.73      1.66 o 
  -3   2   6      271.66      272.80      5.53 o 
  -2   2   6      742.82      821.36     10.25 o 
  -1   2   6      303.27      292.67      2.78 o 
   0   2   6        0.69        1.13      0.53 o 
   1   2   6      451.09      537.68      4.51 o 
   2   2   6       17.05       23.25      1.16 o 
   3   2   6       73.93       64.67      2.83 o 
   4   2   6        4.88        3.74      1.01 o 
   6   2   6       13.91       14.42      2.74 o 
   7   2   6       78.62       68.50      6.99 o 
  -7   3   6        5.01        3.92      6.32 o 
  -6   3   6       11.62       11.32      2.37 o 
  -5   3   6      175.39      161.07      6.41 o 
  -4   3   6      706.73      666.75      9.85 o 
  -3   3   6      101.74      110.30      2.11 o 
  -2   3   6      656.73      669.55      8.32 o 
  -1   3   6       53.62       61.28      1.58 o 
   0   3   6       64.78       54.70      1.79 o 
   1   3   6       20.84       17.84      1.03 o 
   2   3   6      521.77      617.33      6.62 o 
   3   3   6        0.02        3.80      2.85 o 
   4   3   6        0.33        2.49      1.10 o 
   5   3   6       54.13       49.97      2.63 o 
   6   3   6       18.35       17.80      3.82 o 
   7   3   6      334.67      366.64     14.85 o 
  -6   4   6       13.08       20.31      4.06 o 
  -5   4   6       10.23       13.79      2.77 o 
  -4   4   6      100.71       96.90      5.57 o 
  -3   4   6      187.45      204.42      5.81 o 
  -2   4   6        0.33        1.22      0.38 o 
  -1   4   6      505.86      535.95      5.52 o 
   0   4   6      612.54      708.64     11.52 o 
   1   4   6        2.48        2.85      0.85 o 
   2   4   6       51.40       65.69      1.93 o 
   3   4   6       19.94       18.79      1.29 o 
   4   4   6       52.24       53.25      2.59 o 
   5   4   6      125.58      105.95      3.81 o 
   6   4   6        9.74       19.07      2.94 o 
  -6   5   6       18.59       21.41      4.26 o 
  -5   5   6       14.53        8.55      2.59 o 
  -4   5   6       50.35       47.47      3.82 o 
  -3   5   6      396.32      392.52      6.94 o 
  -2   5   6       15.59       17.53      1.65 o 
  -1   5   6       85.93       91.88      2.29 o 
   0   5   6       20.14       28.07      1.50 o 
   1   5   6      122.88      145.72      2.68 o 
   2   5   6      154.01      150.08      3.04 o 
   3   5   6        0.17        1.26      0.73 o 
   4   5   6      352.34      334.84     10.07 o 
   5   5   6       44.56       36.82      5.36 o 
   6   5   6        0.09        2.21      1.33 o 
  -6   6   6        8.80       14.11      3.91 o 
  -5   6   6        3.44        4.09      1.79 o 
  -4   6   6        1.47        2.12      1.86 o 
  -3   6   6       48.63       49.91      4.36 o 
  -2   6   6       53.72       54.92      2.39 o 
  -1   6   6      100.25       96.82      2.39 o 
   0   6   6       48.93       44.89      1.84 o 
   1   6   6        5.23        3.84      1.14 o 
   2   6   6        3.24        4.35      1.16 o 
   3   6   6       46.73       49.99      5.35 o 
   4   6   6       17.62       13.27      2.39 o 
   5   6   6       13.17        9.45      3.17 o 
  -5   7   6        0.12        2.37      2.44 o 
  -4   7   6        0.01        5.17      2.48 o 
  -3   7   6       13.74        9.96      2.66 o 
  -2   7   6        1.97        3.22      1.84 o 
  -1   7   6      250.67      264.34      5.78 o 
   0   7   6        1.78        3.62      0.89 o 
   1   7   6      170.18      159.52      4.25 o 
   2   7   6       36.04       38.01      2.04 o 
   3   7   6       38.71       31.39      2.38 o 
   4   7   6       91.50       93.39      5.27 o 
   5   7   6       20.29       20.80      6.26 o 
  -4   8   6        6.17        5.06      2.36 o 
  -3   8   6       17.15       20.28      2.94 o 
  -2   8   6       23.32       22.03      3.32 o 
  -1   8   6       98.26      110.12      7.37 o 
   0   8   6      338.75      335.08      5.84 o 
   1   8   6       11.17       13.17      1.78 o 
   2   8   6        0.20        2.10      1.47 o 
   3   8   6       45.74       41.47      3.94 o 
   4   8   6      172.61      137.04     11.03 o 
  -3   9   6        4.95        4.59      2.95 o 
  -2   9   6        9.88        8.63      2.94 o 
  -1   9   6       82.63       75.39      5.82 o 
   0   9   6       10.57       10.14      1.80 o 
   1   9   6        2.22        2.10      1.30 o 
   2   9   6       31.66       30.47      4.02 o 
  -7   1   7       34.98       35.26      4.27 o 
  -6   1   7       47.27       31.24      2.74 o 
  -5   1   7        8.39        7.22      1.42 o 
  -4   1   7       12.04       11.79      2.43 o 
  -3   1   7      204.00      230.04      4.15 o 
  -2   1   7      596.70      610.13      6.79 o 
  -1   1   7      933.63      943.61      6.18 o 
   0   1   7        4.03        7.85      0.66 o 
   1   1   7      780.57      748.57      7.68 o 
   2   1   7      859.90      865.69     10.89 o 
   3   1   7      267.10      300.22      3.84 o 
   4   1   7        7.30       10.37      1.40 o 
   5   1   7      275.44      278.45      5.88 o 
   6   1   7      108.06      115.72      4.59 o 
   7   1   7       66.89       73.76      7.48 o 
  -7   2   7       33.42       17.47     13.29 o 
  -6   2   7        0.07        3.31      2.75 o 
  -5   2   7      289.43      311.38      6.69 o 
  -4   2   7        0.15        2.67      1.03 o 
  -3   2   7      183.94      214.62      4.40 o 
  -2   2   7       24.43       24.81      1.68 o 
  -1   2   7      173.49      192.76      3.26 o 
   0   2   7      360.37      343.47      3.13 o 
   1   2   7       34.50       36.82      0.82 o 
   2   2   7     1137.07     1112.03     14.60 o 
   3   2   7      318.75      308.84      3.81 o 
   4   2   7       60.66       63.85      2.29 o 
   5   2   7      419.90      409.11      8.76 o 
   6   2   7      330.66      363.76      6.27 o 
   7   2   7       30.71       38.52      4.55 o 
  -7   3   7       23.05       13.60     18.50 o 
  -6   3   7        3.94        2.73      1.50 o 
  -5   3   7       11.64       17.43      2.79 o 
  -4   3   7      276.41      248.60      6.76 o 
  -3   3   7       32.66       22.80      2.07 o 
  -2   3   7       21.85       26.91      0.78 o 
  -1   3   7       77.25       64.05      1.52 o 
   0   3   7      400.68      369.40      4.30 o 
   1   3   7      574.16      592.01      6.19 o 
   2   3   7        0.08        1.57      0.70 o 
   3   3   7        1.89        1.85      0.80 o 
   4   3   7       94.33       86.61      2.93 o 
   5   3   7        5.25        7.76      1.90 o 
   6   3   7        7.75        5.64      2.40 o 
   7   3   7        0.16        3.74      3.64 o 
  -6   4   7        0.01        2.01      1.83 o 
  -5   4   7       79.05       70.90      5.24 o 
  -4   4   7      529.02      539.51     12.28 o 
  -3   4   7      147.53      137.36      3.87 o 
  -2   4   7        0.04        0.68      0.55 o 
  -1   4   7      128.75      134.80      2.28 o 
   0   4   7      324.74      312.34      4.80 o 
   1   4   7      348.29      362.96      4.35 o 
   2   4   7        9.70       11.31      1.26 o 
   3   4   7       14.81       16.47      1.32 o 
   4   4   7        0.14        1.72      1.19 o 
   5   4   7      108.59       99.93      3.08 o 
   6   4   7        6.91        8.03      2.44 o 
  -6   5   7       11.43       12.70      2.91 o 
  -5   5   7       42.10       23.76      4.14 o 
  -4   5   7       44.17       38.83      3.43 o 
  -3   5   7       46.74       43.54      2.76 o 
  -2   5   7      110.61       91.15      2.95 o 
  -1   5   7        4.76        4.73      0.86 o 
   0   5   7       70.97       56.09      1.79 o 
   1   5   7      198.11      217.07      3.72 o 
   2   5   7        1.85        4.14      1.21 o 
   3   5   7       13.39       13.84      1.28 o 
   4   5   7        5.16        4.54      1.49 o 
   5   5   7       36.03       49.22      5.10 o 
   6   5   7        0.70        2.15      2.48 o 
  -5   6   7       97.48      106.26      5.60 o 
  -4   6   7      347.84      316.54      8.14 o 
  -3   6   7       30.30       33.51      4.62 o 
  -2   6   7        0.01        2.46      1.30 o 
  -1   6   7      469.96      485.92      6.22 o 
   0   6   7      435.84      445.25      5.83 o 
   1   6   7        0.51        1.82      0.90 o 
   2   6   7        3.47        4.91      1.14 o 
   3   6   7       27.55       30.59      2.04 o 
   4   6   7       11.28        7.80      1.83 o 
   5   6   7       14.36       11.61      2.63 o 
  -5   7   7       18.37       13.37      3.31 o 
  -4   7   7       12.00       12.58      2.41 o 
  -3   7   7       90.85       98.97      8.53 o 
  -2   7   7        1.80        3.96      1.76 o 
  -1   7   7       25.13       32.72      1.88 o 
   0   7   7       26.97       31.45      2.16 o 
   1   7   7       59.67       57.17      2.43 o 
   2   7   7        4.47        4.26      1.04 o 
   3   7   7        0.30        1.90      1.36 o 
   4   7   7        0.40        2.46      1.76 o 
   5   7   7        0.22        4.52      1.79 o 
  -4   8   7        4.09        6.52      2.50 o 
  -3   8   7       84.91       83.40      6.16 o 
  -2   8   7      139.63      131.99      6.52 o 
  -1   8   7        0.03        3.99      1.46 o 
   0   8   7       95.21       90.90      2.80 o 
   1   8   7       29.45       28.85      2.55 o 
   2   8   7        2.40        2.54      1.52 o 
   3   8   7       71.82       67.06      3.22 o 
   4   8   7        1.69        4.20      2.45 o 
  -2   9   7      107.06      118.92     13.07 o 
  -1   9   7       31.74       32.26      3.53 o 
   0   9   7        0.48        2.98      1.46 o 
   1   9   7       34.05       30.10      3.28 o 
   2   9   7        4.20        4.97      1.89 o 
  -6   0   8       33.13       35.00      4.75 o 
  -5   0   8        1.91        3.25      1.92 o 
  -4   0   8      142.59      128.08      3.72 o 
  -3   0   8     1039.11     1071.35     12.48 o 
  -2   0   8     1095.76     1096.24     32.62 o 
  -1   0   8       21.41       31.47      1.29 o 
   1   0   8     1872.73     1708.81     23.25 o 
   2   0   8     2914.10     3143.70     91.38 o 
   3   0   8      364.44      411.84      7.31 o 
   4   0   8      171.56      146.88      9.59 o 
   5   0   8       70.78       67.21      3.23 o 
   6   0   8      443.86      459.18     15.57 o 
  -7   1   8       16.62        8.46      8.54 o 
  -6   1   8      142.58      135.48      6.77 o 
  -5   1   8       35.90       45.51      3.12 o 
  -4   1   8       95.32       93.25      2.91 o 
  -3   1   8      759.27      742.54      6.57 o 
  -2   1   8      193.20      185.85      2.65 o 
  -1   1   8      103.12      121.69      1.41 o 
   0   1   8       21.03       26.62      0.77 o 
   1   1   8      163.63      154.23      2.22 o 
   2   1   8        4.15        3.28      0.89 o 
   3   1   8      122.66      154.96      2.64 o 
   4   1   8       25.94       24.63      2.52 o 
   5   1   8       79.23       80.44      3.25 o 
   6   1   8      111.95       91.69      3.96 o 
   7   1   8       18.18       21.46      4.52 o 
  -7   2   8       16.56       12.10      8.70 o 
  -6   2   8       35.96       47.48     20.49 o 
  -5   2   8        0.17        0.78      1.13 o 
  -4   2   8      606.56      607.44      7.76 o 
  -3   2   8        7.21        9.33      1.46 o 
  -2   2   8       83.82       80.18      1.91 o 
  -1   2   8      100.35      107.43      1.59 o 
   0   2   8      826.71      765.37      7.02 o 
   1   2   8      721.84      796.73      7.82 o 
   2   2   8       11.77       11.86      0.73 o 
   3   2   8       48.82       61.67      1.31 o 
   4   2   8       15.38       18.00      1.72 o 
   5   2   8        8.04        6.42      1.23 o 
   6   2   8        1.36        7.53      2.56 o 
   7   2   8      142.51      133.19      7.25 o 
  -7   3   8       47.59       35.87     28.09 o 
  -6   3   8       82.78       72.30      7.04 o 
  -5   3   8        6.26        4.06      2.21 o 
  -4   3   8       33.54       43.63      2.69 o 
  -3   3   8      214.52      221.91      8.33 o 
  -2   3   8       24.47       23.36      0.71 o 
  -1   3   8       42.57       45.26      1.40 o 
   0   3   8      127.04      122.01      2.52 o 
   1   3   8      675.76      678.83      7.82 o 
   2   3   8        9.72       17.60      1.26 o 
   3   3   8      456.70      509.01      7.28 o 
   4   3   8       17.18       10.56      1.55 o 
   5   3   8       47.99       37.22      2.50 o 
   6   3   8      143.79      139.94      9.34 o 
   7   3   8       25.51       26.03      5.56 o 
  -6   4   8       45.51       51.24      5.32 o 
  -5   4   8        3.30        1.83      1.20 o 
  -4   4   8      236.38      211.20      5.56 o 
  -3   4   8       77.96       62.64      2.58 o 
  -2   4   8        0.07        0.98      0.87 o 
  -1   4   8      152.21      208.87      2.91 o 
   0   4   8        1.77        1.52      0.68 o 
   1   4   8       29.14       30.21      1.24 o 
   2   4   8      268.94      254.55      4.33 o 
   3   4   8       29.31       30.95      1.66 o 
   4   4   8       66.83       66.06      3.06 o 
   5   4   8        9.42        8.01      1.94 o 
   6   4   8        1.65        3.67      2.06 o 
  -6   5   8        3.32        2.97      1.94 o 
  -5   5   8       65.81       60.68      3.85 o 
  -4   5   8       20.76       17.96      2.63 o 
  -3   5   8       82.84       74.58      3.25 o 
  -2   5   8        0.25        0.66      0.79 o 
  -1   5   8      190.53      195.56      3.65 o 
   0   5   8      420.21      434.73      6.00 o 
   1   5   8       58.15       58.97      2.30 o 
   2   5   8       35.02       42.67      2.60 o 
   3   5   8        0.02        1.58      0.78 o 
   4   5   8       28.83       32.93      3.45 o 
   5   5   8       12.61        6.89      2.00 o 
   6   5   8       11.27       19.17      4.93 o 
  -5   6   8        7.78        6.60      2.61 o 
  -4   6   8       55.59       54.88      4.29 o 
  -3   6   8       43.84       41.54      3.45 o 
  -2   6   8        8.50       18.94      2.17 o 
  -1   6   8       36.48       39.48      1.78 o 
   0   6   8       45.25       49.17      2.11 o 
   1   6   8       72.65       70.86      2.73 o 
   2   6   8       18.62       19.94      2.21 o 
   3   6   8        6.59        8.51      1.89 o 
   4   6   8       44.20       47.18      2.76 o 
   5   6   8        2.45        2.66      1.76 o 
  -5   7   8       18.29       12.00      2.96 o 
  -4   7   8        4.64        5.34      2.20 o 
  -3   7   8      396.96      396.76      8.02 o 
  -2   7   8      489.21      529.54      8.73 o 
  -1   7   8       28.20       24.99      1.71 o 
   0   7   8       64.58       62.72      2.22 o 
   1   7   8        2.21        2.86      1.11 o 
   2   7   8        6.05        7.42      1.55 o 
   3   7   8       69.82       57.40      2.64 o 
   4   7   8       99.48      102.12      6.07 o 
   5   7   8       56.72       49.58      5.01 o 
  -4   8   8      108.80       87.07      5.46 o 
  -3   8   8        0.00        3.70      2.69 o 
  -2   8   8       18.99       22.56      3.84 o 
  -1   8   8       39.57       42.26      3.47 o 
   0   8   8       25.77       24.32      1.88 o 
   1   8   8       56.73       54.36      3.77 o 
   2   8   8        0.76        2.74      1.31 o 
   3   8   8       10.73        8.78      2.52 o 
   4   8   8        3.84        5.77      2.84 o 
  -2   9   8        5.16        6.20      2.31 o 
  -1   9   8       73.94       81.80      5.33 o 
   0   9   8       75.66       77.65      3.74 o 
   1   9   8       90.14       90.74      4.87 o 
   2   9   8       35.17       35.83      3.28 o 
  -7   1   9       28.16       27.39      4.74 o 
  -6   1   9      107.03      104.54     10.91 o 
  -5   1   9       38.40       37.71      2.00 o 
  -4   1   9       11.91       11.43      1.38 o 
  -3   1   9        1.13        3.24      0.38 o 
  -2   1   9       25.80       28.62      1.04 o 
  -1   1   9       10.32        8.06      0.64 o 
   0   1   9      104.54      127.17      1.64 o 
   1   1   9        7.20        7.52      0.63 o 
   2   1   9      108.70      114.38      2.91 o 
   3   1   9      709.22      800.49      9.29 o 
   4   1   9        7.25        7.67      1.09 o 
   5   1   9       33.74       34.61      2.38 o 
   6   1   9       72.79       74.08      4.42 o 
   7   1   9        1.12        1.74      1.58 o 
  -7   2   9        0.03        0.93      2.54 o 
  -5   2   9      342.78      307.66      6.77 o 
  -4   2   9       10.18        5.83      1.42 o 
  -3   2   9       12.46       29.42      1.82 o 
  -2   2   9       46.40       48.58      1.94 o 
  -1   2   9        4.34        8.34      0.77 o 
   0   2   9       15.12       23.28      0.86 o 
   1   2   9      411.75      469.23      5.02 o 
   2   2   9      565.30      562.95      5.36 o 
   3   2   9        1.15        1.37      0.63 o 
   4   2   9       91.41      108.50      4.37 o 
   5   2   9       24.72       28.44      3.03 o 
   6   2   9       92.28       76.64      4.40 o 
   7   2   9       26.73       26.37      4.79 o 
  -6   3   9       23.71       12.06      5.33 o 
  -5   3   9       43.93       32.14      2.45 o 
  -4   3   9       47.57       51.88      2.62 o 
  -3   3   9       27.95       24.53      2.35 o 
  -2   3   9      673.90      697.20      6.38 o 
  -1   3   9      477.61      459.43      7.14 o 
   0   3   9      289.40      279.74      3.70 o 
   1   3   9      252.70      266.87      4.87 o 
   2   3   9      244.81      282.20      5.24 o 
   3   3   9       48.24       54.76      1.95 o 
   4   3   9      190.89      200.78      6.87 o 
   5   3   9      116.98      117.11      3.31 o 
   6   3   9        9.37       12.85      2.54 o 
  -6   4   9       18.24       21.53      3.55 o 
  -5   4   9       23.11       24.72      3.00 o 
  -4   4   9       17.75       25.26      2.58 o 
  -3   4   9      207.13      230.10      8.50 o 
  -2   4   9       12.24       15.54      1.07 o 
  -1   4   9       16.10       16.34      1.19 o 
   0   4   9       42.14       38.20      1.49 o 
   1   4   9      305.12      307.69      3.57 o 
   2   4   9       33.60       28.76      1.41 o 
   3   4   9       99.98       92.20      2.51 o 
   4   4   9       16.82       21.64      2.05 o 
   5   4   9        0.69        1.57      1.09 o 
   6   4   9       36.46       37.84      3.92 o 
  -6   5   9        1.25        2.66      2.11 o 
  -5   5   9       13.58       15.69      2.62 o 
  -4   5   9       36.07       44.98      3.57 o 
  -3   5   9      864.67      870.39     22.36 o 
  -2   5   9       12.49       14.45      1.70 o 
  -1   5   9       98.08       83.39      2.04 o 
   0   5   9       65.59       64.61      2.48 o 
   1   5   9        1.96        2.46      1.12 o 
   2   5   9      127.13      134.37      3.05 o 
   3   5   9        5.28        9.07      1.47 o 
   4   5   9       57.50       59.62      4.87 o 
   5   5   9        4.42        1.75      1.49 o 
   6   5   9       27.01       23.98      4.14 o 
  -5   6   9        0.48        2.22      1.53 o 
  -4   6   9      149.50      122.50      8.50 o 
  -3   6   9      237.50      231.08      5.95 o 
  -2   6   9       56.82       58.74      2.85 o 
  -1   6   9      106.14      105.51      2.40 o 
   0   6   9       10.69       14.72      1.52 o 
   1   6   9       56.54       56.00      2.23 o 
   2   6   9        4.07        3.86      1.12 o 
   3   6   9        1.18        2.72      1.07 o 
   4   6   9       53.91       58.65      4.28 o 
   5   6   9       34.67       31.41      4.97 o 
  -5   7   9       14.91        9.50      3.16 o 
  -4   7   9       27.52       25.51      6.69 o 
  -3   7   9       46.98       50.19      4.58 o 
  -2   7   9       82.30       82.06      3.67 o 
  -1   7   9        3.57        4.58      1.34 o 
   0   7   9        0.04        1.89      0.99 o 
   1   7   9      133.98      131.32      3.81 o 
   2   7   9       83.55       78.20      2.63 o 
   3   7   9        5.42        4.17      1.42 o 
   4   7   9        1.24        1.64      1.25 o 
  -4   8   9        0.21        3.92      2.13 o 
  -3   8   9        1.60        3.49      1.85 o 
  -2   8   9      138.55      135.05      6.11 o 
  -1   8   9       34.31       33.63      2.66 o 
   0   8   9       40.02       37.96      3.50 o 
   1   8   9       79.08       82.03      3.44 o 
   2   8   9        6.80        8.20      1.85 o 
   3   8   9        1.46        1.70      0.74 o 
  -2   9   9      100.99      104.55      5.97 o 
  -1   9   9        0.68        3.41      2.07 o 
   0   9   9       47.66       49.00      5.86 o 
   1   9   9      146.71      139.45      3.81 o 
   2   9   9       20.03       16.91      2.84 o 
  -7   0  10        0.04        0.33      1.13 o 
  -6   0  10       14.98       10.60      7.29 o 
  -5   0  10      489.95      505.92     18.63 o 
  -4   0  10       68.24       69.47      3.19 o 
  -3   0  10       14.33       15.22      1.09 o 
  -2   0  10      300.14      301.17      4.72 o 
  -1   0  10       95.25      100.71      2.01 o 
   0   0  10      368.28      347.89      7.93 o 
   1   0  10      247.53      235.25      9.46 o 
   2   0  10      307.69      366.17      6.53 o 
   3   0  10      113.01      132.13      4.09 o 
   4   0  10      114.95      115.67      4.34 o 
   5   0  10        0.85        1.98      2.54 o 
   6   0  10      105.54      108.08      5.56 o 
   7   0  10       11.82        6.76      3.76 o 
  -7   1  10       34.35       31.24      4.17 o 
  -6   1  10       24.31       27.29      4.03 o 
  -5   1  10       13.98       11.94      2.13 o 
  -4   1  10      225.34      218.64      5.96 o 
  -3   1  10      132.75      184.81      2.77 o 
  -2   1  10     1510.31     1488.43     21.74 o 
  -1   1  10     1030.57      990.09      6.80 o 
   0   1  10      262.32      265.03      3.03 o 
   1   1  10        5.07        7.48      1.12 o 
   2   1  10     1152.68     1175.21     15.93 o 
   3   1  10      944.17      958.89     14.24 o 
   4   1  10        8.42        7.08      1.42 o 
   5   1  10       33.36       28.72      2.44 o 
   6   1  10       18.51       24.56      5.92 o 
   7   1  10       21.16       10.51      4.53 o 
  -7   2  10        1.14        2.78      2.43 o 
  -6   2  10        0.74        1.51      1.83 o 
  -5   2  10       42.27       44.12      2.85 o 
  -4   2  10      218.74      225.10      4.83 o 
  -3   2  10      192.38      184.97      6.18 o 
  -2   2  10      171.12      157.04      2.53 o 
  -1   2  10      328.57      370.29      5.75 o 
   0   2  10      300.29      293.19      3.51 o 
   1   2  10      176.99      201.88      2.83 o 
   2   2  10      132.37      112.76      2.28 o 
   3   2  10       21.49       28.46      1.79 o 
   4   2  10        9.05       12.31      1.69 o 
   5   2  10        1.56        1.59      0.83 o 
   6   2  10       31.22       28.58      2.68 o 
   7   2  10      115.12      134.06      9.47 o 
  -7   3  10        0.05        1.78      3.90 o 
  -6   3  10       45.58       34.95      7.81 o 
  -5   3  10       23.71       16.37      2.22 o 
  -4   3  10        4.91       17.91      2.05 o 
  -3   3  10      171.28      214.97      5.82 o 
  -2   3  10      407.60      400.71      4.97 o 
  -1   3  10      358.96      379.73      5.17 o 
   0   3  10      328.16      339.59      4.09 o 
   1   3  10       16.91       18.24      1.05 o 
   2   3  10      190.70      177.01      2.85 o 
   3   3  10       12.56        4.56      1.12 o 
   4   3  10       69.98       76.53      4.06 o 
   5   3  10        4.46        3.61      1.42 o 
   6   3  10        0.77        1.69      1.44 o 
  -6   4  10       20.40       21.23      6.10 o 
  -5   4  10       25.87       15.06      2.56 o 
  -4   4  10        0.26        0.29      1.15 o 
  -3   4  10        5.66        2.62      1.39 o 
  -2   4  10      161.06      170.26      4.42 o 
  -1   4  10      441.60      422.73      4.47 o 
   0   4  10      453.68      484.10      6.93 o 
   1   4  10        3.24        3.22      0.71 o 
   2   4  10       39.91       47.53      2.41 o 
   3   4  10        4.56        5.52      1.02 o 
   4   4  10       70.99       79.16      3.14 o 
   5   4  10      146.16      166.94      8.43 o 
   6   4  10       13.62        8.62      5.13 o 
  -6   5  10        7.20        4.18      1.84 o 
  -5   5  10       13.54       11.74      2.39 o 
  -4   5  10      151.67      149.04      5.69 o 
  -3   5  10        0.22        2.39      1.80 o 
  -2   5  10       71.28       68.51      2.90 o 
  -1   5  10      163.21      171.37      2.87 o 
   0   5  10        4.67        6.43      1.03 o 
   1   5  10        2.13        1.84      0.82 o 
   2   5  10      153.29      136.17      5.67 o 
   3   5  10        5.82        6.26      1.25 o 
   4   5  10      118.16      117.52      7.08 o 
   5   5  10       88.83       88.61      3.35 o 
   6   5  10       24.65       20.73      3.99 o 
  -5   6  10        3.35        4.54      1.73 o 
  -4   6  10        1.80        2.99      2.14 o 
  -3   6  10      104.89      111.10      4.99 o 
  -2   6  10      262.44      267.56      7.21 o 
  -1   6  10        0.00        1.14      0.77 o 
   0   6  10       11.82       15.80      1.54 o 
   1   6  10       78.25       86.87      2.82 o 
   2   6  10       95.83       91.55      2.99 o 
   3   6  10       30.88       30.59      2.00 o 
   4   6  10        3.01        2.39      1.96 o 
   5   6  10        0.00        1.92      1.43 o 
  -5   7  10       34.73       37.64      4.58 o 
  -4   7  10       24.70       24.09      4.07 o 
  -3   7  10      163.62      166.48      7.25 o 
  -2   7  10       61.02       64.96      3.23 o 
  -1   7  10        0.20        2.42      1.06 o 
   0   7  10       99.18       99.31      3.00 o 
   1   7  10      244.73      248.04      8.13 o 
   2   7  10       29.37       31.68      1.97 o 
   3   7  10        2.44        3.64      1.17 o 
   4   7  10        3.51        4.75      1.93 o 
  -4   8  10       23.04       21.86      3.70 o 
  -3   8  10        1.80        3.08      2.04 o 
  -2   8  10      162.76      163.55      7.18 o 
  -1   8  10        0.79        2.35      1.80 o 
   0   8  10       38.69       43.11      3.63 o 
   1   8  10       28.72       31.47      2.20 o 
   2   8  10       30.66       32.20      2.44 o 
   3   8  10       13.13       21.01      4.03 o 
  -2   9  10      112.20      115.75      7.48 o 
  -1   9  10       37.66       37.54      3.97 o 
   0   9  10        3.98        7.64      2.01 o 
   1   9  10        1.98        3.04      1.12 o 
   2   9  10        1.75        3.29      1.48 o 
  -7   1  11       30.01       27.67      4.47 o 
  -6   1  11       70.47       72.45      3.71 o 
  -5   1  11       11.74       11.22      4.78 o 
  -4   1  11       26.36       25.09      1.58 o 
  -3   1  11      144.33      160.70      2.42 o 
  -2   1  11        0.08        0.15      0.31 o 
  -1   1  11     1194.56     1218.48     11.37 o 
   0   1  11      201.40      229.99      2.57 o 
   1   1  11      786.78      798.93     12.16 o 
   2   1  11       63.57       87.39      2.39 o 
   3   1  11        3.16        9.88      1.38 o 
   4   1  11       16.83       19.28      2.23 o 
   5   1  11       12.30       11.36      2.48 o 
   6   1  11       68.02       74.70      8.52 o 
   7   1  11        1.81        1.07      1.28 o 
  -7   2  11        4.61        4.76      4.76 o 
  -6   2  11        0.52        1.10      2.87 o 
  -5   2  11       10.71        7.96      2.24 o 
  -4   2  11       12.21       10.37      1.68 o 
  -3   2  11       28.75       35.42      2.61 o 
  -2   2  11      965.53     1105.29     10.28 o 
  -1   2  11      195.01      215.39      3.46 o 
   0   2  11       36.49       33.98      1.23 o 
   1   2  11       51.35       24.98      1.16 o 
   2   2  11        6.58        7.93      0.98 o 
   3   2  11        0.12        1.72      1.09 o 
   4   2  11       95.79      114.70      3.91 o 
   5   2  11        0.70        2.07      1.20 o 
   6   2  11       44.05       45.53      3.51 o 
  -6   3  11      133.56      106.91     28.37 o 
  -5   3  11       36.02       33.40      2.26 o 
  -4   3  11      188.20      177.15      5.59 o 
  -3   3  11      111.78      118.36      3.26 o 
  -2   3  11      305.45      285.91      4.28 o 
  -1   3  11      456.87      482.37      8.33 o 
   0   3  11       20.08       10.61      0.90 o 
   1   3  11      122.85      118.17      2.54 o 
   2   3  11       72.51       47.37      2.72 o 
   3   3  11      370.24      385.61      5.37 o 
   4   3  11      157.72      166.14      6.34 o 
   5   3  11       37.29       38.58      3.88 o 
   6   3  11        2.48        5.05      1.94 o 
  -6   4  11        0.68        1.49      1.72 o 
  -5   4  11       63.20       58.60      3.84 o 
  -4   4  11      193.09      162.74      4.98 o 
  -3   4  11       73.72       83.01      3.76 o 
  -2   4  11       15.13       12.05      1.72 o 
  -1   4  11      375.79      378.64      4.81 o 
   0   4  11       24.87       24.94      1.52 o 
   1   4  11        8.09        9.99      1.11 o 
   2   4  11       90.40      101.60      2.61 o 
   3   4  11       18.08       19.74      2.15 o 
   4   4  11       21.74       15.03      2.19 o 
   5   4  11       12.36       10.02      2.69 o 
   6   4  11        3.95        5.66      1.93 o 
  -6   5  11       31.28       23.62      3.55 o 
  -5   5  11        0.12        4.15      2.14 o 
  -4   5  11       68.72       65.57      5.68 o 
  -3   5  11       22.89       25.07      2.29 o 
  -2   5  11      141.14      143.50      5.61 o 
  -1   5  11        6.80        4.11      1.07 o 
   0   5  11       43.94       48.64      1.99 o 
   1   5  11       49.48       47.29      2.10 o 
   2   5  11        5.35        9.39      1.45 o 
   3   5  11      321.59      323.67      7.26 o 
   4   5  11      130.23      135.47      5.73 o 
   5   5  11      148.84      147.84      4.67 o 
   6   5  11        1.49        1.76      2.27 o 
  -5   6  11        0.12        2.76      1.77 o 
  -4   6  11        7.07        9.67      2.78 o 
  -3   6  11      168.68      167.60      4.66 o 
  -2   6  11       88.83       84.08      5.37 o 
  -1   6  11       34.99       38.73      1.92 o 
   0   6  11      143.38      142.06      4.68 o 
   1   6  11      107.15      105.14      2.99 o 
   2   6  11      227.77      218.64      4.80 o 
   3   6  11       19.08       19.37      1.91 o 
   4   6  11       16.91       15.30      3.43 o 
   5   6  11       11.73        7.30      2.96 o 
  -4   7  11        5.84        5.10      2.07 o 
  -3   7  11        1.46        4.95      2.43 o 
  -2   7  11        2.87        3.55      1.56 o 
  -1   7  11       45.72       42.56      2.55 o 
   0   7  11       31.30       31.10      1.96 o 
   1   7  11       91.69      102.03      3.74 o 
   2   7  11       61.12       55.52      3.38 o 
   3   7  11       51.15       55.20      4.33 o 
   4   7  11       35.57       43.63      3.31 o 
  -3   8  11        8.70        8.15      2.15 o 
  -2   8  11       71.04       66.22      4.59 o 
  -1   8  11       16.18       16.05      2.28 o 
   0   8  11      149.15      162.80      7.05 o 
   1   8  11      235.23      236.54      7.14 o 
   2   8  11       13.24       12.69      1.67 o 
   3   8  11        5.76        5.68      1.82 o 
  -2   9  11        8.26        7.83      2.39 o 
  -1   9  11       77.55       75.24      5.91 o 
   0   9  11       96.87      100.77      4.15 o 
   1   9  11        0.29        3.03      1.39 o 
  -7   0  12        1.14        1.21      1.08 o 
  -6   0  12       15.00       14.01      8.75 o 
  -5   0  12       37.67       36.43      4.43 o 
  -4   0  12      122.73      121.24     12.63 o 
  -3   0  12        5.95        6.36      1.10 o 
  -2   0  12      987.17     1049.23     30.54 o 
  -1   0  12      154.82      175.85      3.77 o 
   0   0  12     3311.86     3300.21     84.51 o 
   1   0  12      643.22      722.49     22.82 o 
   2   0  12      577.61      623.13     21.59 o 
   3   0  12       54.16       45.41      2.18 o 
   4   0  12       60.05       60.96      3.17 o 
   5   0  12       45.09       51.90      8.07 o 
   6   0  12        3.20        1.64      1.37 o 
   7   0  12       98.46      116.81     10.54 o 
  -7   1  12       19.70       25.27      9.91 o 
  -6   1  12       25.44       31.81      3.52 o 
  -5   1  12      111.35      117.63      5.19 o 
  -4   1  12        1.47        2.74      0.99 o 
  -3   1  12       81.08       86.58      1.88 o 
  -2   1  12        9.66        9.92      0.73 o 
  -1   1  12     1982.10     2096.81     24.05 o 
   0   1  12      167.00      143.03      2.72 o 
   1   1  12     1218.27     1231.50     21.05 o 
   2   1  12      278.85      263.91      5.52 o 
   3   1  12       73.37       74.45      2.02 o 
   4   1  12      470.25      441.54      6.54 o 
   5   1  12       34.97       34.97      2.82 o 
   6   1  12        0.91        2.51      1.24 o 
   7   1  12       14.63       14.82      5.49 o 
  -7   2  12       32.36       35.84      5.26 o 
  -6   2  12       14.63        9.78      3.91 o 
  -5   2  12      221.46      224.63      5.57 o 
  -4   2  12       10.03       10.36      1.33 o 
  -3   2  12        6.08        5.80      1.31 o 
  -2   2  12      120.12      125.22      2.80 o 
  -1   2  12      109.19      117.17      2.36 o 
   0   2  12      102.24      120.30      2.50 o 
   1   2  12      145.52      143.41      2.46 o 
   2   2  12        1.69        3.03      0.83 o 
   3   2  12      175.99      186.95      3.70 o 
   4   2  12      184.10      187.29      3.95 o 
   5   2  12       93.67       90.32      3.62 o 
   6   2  12        3.65        2.58      2.71 o 
  -6   3  12       64.04       56.72      8.37 o 
  -5   3  12       62.58       50.45      2.71 o 
  -4   3  12       20.81       19.85      1.95 o 
  -3   3  12       20.67       15.44      2.00 o 
  -2   3  12      126.32      133.33      3.75 o 
  -1   3  12      589.16      605.48      6.23 o 
   0   3  12      307.54      357.17      4.11 o 
   1   3  12       22.27       29.07      1.20 o 
   2   3  12      344.75      353.71      7.59 o 
   3   3  12      394.44      380.78      6.90 o 
   4   3  12      105.46      110.45      3.61 o 
   5   3  12       27.68       28.43      2.58 o 
   6   3  12       33.57       38.46      4.72 o 
  -6   4  12      267.60      276.97     11.59 o 
  -5   4  12        0.42        2.68      1.68 o 
  -4   4  12        1.87        1.87      1.35 o 
  -3   4  12      450.11      436.03      7.41 o 
  -2   4  12      134.16      132.44      6.65 o 
  -1   4  12       91.03       91.51      2.32 o 
   0   4  12       37.71       48.46      1.53 o 
   1   4  12       64.24       59.40      1.58 o 
   2   4  12       94.71       92.07      3.36 o 
   3   4  12       15.02       18.48      2.58 o 
   4   4  12        1.25        1.56      1.00 o 
   5   4  12       22.07       28.91      3.86 o 
   6   4  12      106.43      120.43      4.22 o 
  -6   5  12      211.79      189.08     11.90 o 
  -5   5  12        0.70        2.86      1.52 o 
  -4   5  12       22.95       19.79      2.75 o 
  -3   5  12        2.75        3.32      1.48 o 
  -2   5  12      115.76      112.79      3.86 o 
  -1   5  12      167.33      164.03      3.10 o 
   0   5  12       65.63       75.89      2.18 o 
   1   5  12       75.75       78.38      2.27 o 
   2   5  12       29.26       27.15      2.09 o 
   3   5  12        0.07        0.62      1.06 o 
   4   5  12        5.27        8.76      1.67 o 
   5   5  12       53.23       54.17      3.08 o 
  -5   6  12       35.23       28.10      3.16 o 
  -4   6  12        8.60        7.81      2.13 o 
  -3   6  12        6.96        3.47      1.76 o 
  -2   6  12       42.38       40.48      2.76 o 
  -1   6  12       66.07       72.09      3.29 o 
   0   6  12      120.77      119.66      3.41 o 
   1   6  12       55.60       56.92      2.38 o 
   2   6  12       33.15       32.39      2.48 o 
   3   6  12        2.80        2.52      1.13 o 
   4   6  12        1.10        1.10      1.14 o 
   5   6  12        0.04        2.72      1.29 o 
  -4   7  12        0.01        2.61      1.87 o 
  -3   7  12      120.75      119.45      7.89 o 
  -2   7  12        7.64        7.59      1.81 o 
  -1   7  12       16.81       18.76      2.30 o 
   0   7  12        2.18        2.32      1.09 o 
   1   7  12      125.06      123.55      3.20 o 
   2   7  12      177.57      179.61      4.05 o 
   3   7  12        0.92        2.33      1.17 o 
   4   7  12        5.77        5.00      1.47 o 
  -3   8  12       27.91       26.66      4.43 o 
  -2   8  12        2.34        5.64      2.19 o 
  -1   8  12        3.68        1.78      1.46 o 
   0   8  12       61.98       66.58      4.27 o 
   1   8  12      120.85      122.98      6.37 o 
   2   8  12        8.69        7.61      1.72 o 
   3   8  12        0.96        2.05      1.20 o 
  -1   9  12       64.16       66.65      4.70 o 
   0   9  12       22.71       23.05      3.21 o 
   1   9  12       80.05       90.40      4.36 o 
  -7   1  13       10.66       14.05      3.62 o 
  -6   1  13        5.08        4.53      3.91 o 
  -5   1  13      448.31      432.29     11.35 o 
  -4   1  13       15.94       16.72      2.04 o 
  -3   1  13        3.09        2.42      0.89 o 
  -2   1  13       62.66       60.87      0.97 o 
  -1   1  13      680.70      780.03      9.12 o 
   0   1  13      113.85      123.81      2.56 o 
   1   1  13       69.58       82.14      2.94 o 
   2   1  13        4.53        4.47      0.99 o 
   3   1  13       52.69       43.44      1.77 o 
   4   1  13       99.68      102.75      3.36 o 
   5   1  13        5.65        5.14      1.63 o 
   6   1  13        4.83        4.73      1.99 o 
  -7   2  13        5.75        5.71      4.09 o 
  -6   2  13       77.23       72.97      5.59 o 
  -5   2  13       23.77       32.85      2.52 o 
  -4   2  13      421.16      428.17      6.35 o 
  -3   2  13        0.06        1.47      1.00 o 
  -2   2  13       15.92       17.90      1.12 o 
  -1   2  13       97.92      100.25      2.00 o 
   0   2  13     2778.42     2908.74     27.54 o 
   1   2  13       96.77       90.12      2.02 o 
   2   2  13      178.34      183.72      2.86 o 
   3   2  13        0.03        4.04      1.61 o 
   4   2  13       37.54       33.61      3.14 o 
   5   2  13       87.58       77.26      3.04 o 
   6   2  13        1.48        2.96      1.91 o 
  -6   3  13      249.17      239.89     11.79 o 
  -5   3  13       18.17       14.53      2.00 o 
  -4   3  13       11.48        9.09      1.66 o 
  -3   3  13        7.80        5.64      1.36 o 
  -2   3  13        0.17        1.40      0.68 o 
  -1   3  13      182.64      219.39      2.98 o 
   0   3  13        1.98        4.99      0.99 o 
   1   3  13       67.55       68.10      2.52 o 
   2   3  13       41.39       37.81      2.01 o 
   3   3  13       75.78       51.04      3.78 o 
   4   3  13      119.36      119.17      3.58 o 
   5   3  13        6.79        6.18      1.59 o 
   6   3  13       38.63       43.27      4.34 o 
  -6   4  13       40.34       35.81     13.11 o 
  -5   4  13      509.65      537.76     20.21 o 
  -4   4  13        0.01        1.62      1.30 o 
  -3   4  13       45.01       41.53      2.63 o 
  -2   4  13        0.87        3.59      1.63 o 
  -1   4  13       13.53       16.66      1.42 o 
   0   4  13        2.95        6.60      0.96 o 
   1   4  13      359.97      374.65      5.73 o 
   2   4  13      270.34      235.02      4.37 o 
   3   4  13      529.38      525.89      9.14 o 
   4   4  13       53.83       43.54      2.35 o 
   5   4  13       49.06       44.35      4.43 o 
   6   4  13       20.21       21.99      2.97 o 
  -6   5  13       43.24       40.21     15.55 o 
  -5   5  13       22.64       20.93      2.99 o 
  -4   5  13       12.80       15.11      2.30 o 
  -3   5  13       25.28       25.38      2.31 o 
  -2   5  13       90.54       82.87      3.19 o 
  -1   5  13       91.98      101.12      2.62 o 
   0   5  13      112.49      125.10      2.63 o 
   1   5  13        6.59       10.96      1.66 o 
   2   5  13      569.11      561.98      9.52 o 
   3   5  13        4.26        5.30      1.23 o 
   4   5  13       36.23       33.78      2.72 o 
   5   5  13      107.74      121.78      4.43 o 
  -5   6  13        0.02        4.80      2.15 o 
  -4   6  13       51.36       52.75      7.01 o 
  -3   6  13       44.09       45.97      3.08 o 
  -2   6  13       15.85       16.08      2.51 o 
  -1   6  13       17.22       16.92      2.85 o 
   0   6  13        7.10        6.98      1.39 o 
   1   6  13       16.68       15.61      1.90 o 
   2   6  13      136.54      117.67      3.57 o 
   3   6  13       33.15       26.26      1.79 o 
   4   6  13       32.93       34.23      3.60 o 
   5   6  13       74.53       88.65      4.40 o 
  -4   7  13        7.53        4.23      2.03 o 
  -3   7  13       32.85       33.49      3.68 o 
  -2   7  13       94.49       95.12      3.53 o 
  -1   7  13       14.30       16.52      2.06 o 
   0   7  13       12.00       11.15      1.57 o 
   1   7  13      116.56      113.47      3.45 o 
   2   7  13       50.40       49.04      2.49 o 
   3   7  13        8.08        9.45      3.19 o 
   4   7  13       52.12       62.14      4.26 o 
  -3   8  13       10.87       11.72      3.50 o 
  -2   8  13      173.09      172.23      6.27 o 
  -1   8  13       28.85       26.23      2.50 o 
   0   8  13        3.57        2.97      1.98 o 
   1   8  13       21.36       23.98      2.13 o 
   2   8  13       42.35       34.74      2.89 o 
   3   8  13       22.95       24.89      3.28 o 
  -1   9  13        0.94        6.18      2.71 o 
   0   9  13       11.91       11.52      2.35 o 
   1   9  13       68.15       60.84      3.89 o 
  -7   0  14       31.24       34.62      3.75 o 
  -6   0  14       16.40       19.34      6.40 o 
  -5   0  14      388.47      369.06     10.10 o 
  -4   0  14     2833.81     2668.32     24.34 o 
  -3   0  14        7.88       10.74      1.05 o 
  -2   0  14       66.36       98.37      2.46 o 
  -1   0  14      514.69      555.74     11.01 o 
   0   0  14     1268.95     1626.84     26.24 o 
   1   0  14      214.81      266.54      6.15 o 
   2   0  14      103.59       87.90      2.95 o 
   3   0  14      100.29       96.06      4.22 o 
   4   0  14      777.95      820.83     28.42 o 
   5   0  14      309.57      309.85     19.27 o 
   6   0  14       81.32       77.44      8.48 o 
  -7   1  14       11.63       10.44      9.05 o 
  -6   1  14        0.97        2.40      2.37 o 
  -5   1  14      138.75      129.40      7.47 o 
  -4   1  14       81.44       79.33      2.97 o 
  -3   1  14       77.31       73.32      1.81 o 
  -2   1  14        5.19        6.97      0.57 o 
  -1   1  14       41.36       31.13      1.50 o 
   0   1  14      170.51      193.61      2.86 o 
   1   1  14      847.62      919.86      8.53 o 
   2   1  14       27.12       34.31      1.77 o 
   3   1  14      233.55      226.51      5.96 o 
   4   1  14       11.75        9.96      2.04 o 
   5   1  14      114.36      110.25      8.81 o 
   6   1  14        7.48        4.36      1.76 o 
  -6   2  14       49.37       48.35      3.62 o 
  -5   2  14      473.97      475.84      8.43 o 
  -4   2  14        4.36        6.79      1.50 o 
  -3   2  14      219.24      219.56      6.72 o 
  -2   2  14       44.50       39.37      1.54 o 
  -1   2  14       91.92       90.87      1.77 o 
   0   2  14       38.25       41.78      1.82 o 
   1   2  14      364.64      360.50      5.93 o 
   2   2  14      224.08      238.27      5.75 o 
   3   2  14      462.60      428.26     10.01 o 
   4   2  14       31.78       27.22      3.12 o 
   5   2  14        0.72        1.21      0.99 o 
   6   2  14      115.38      121.21      5.30 o 
  -6   3  14       21.76       18.37     16.72 o 
  -5   3  14      498.66      491.05      9.87 o 
  -4   3  14        8.70       12.72      1.71 o 
  -3   3  14       44.55       49.76      2.18 o 
  -2   3  14       14.63       15.30      1.37 o 
  -1   3  14       16.37       16.25      1.25 o 
   0   3  14       43.93       53.04      1.85 o 
   1   3  14      314.13      320.12      4.43 o 
   2   3  14        2.25        2.32      1.10 o 
   3   3  14      264.27      270.94      4.52 o 
   4   3  14       26.46       20.57      2.56 o 
   5   3  14       48.60       58.75      3.30 o 
   6   3  14       27.19       21.98      3.55 o 
  -6   4  14      207.43      205.44     10.44 o 
  -5   4  14       64.30       76.76      4.58 o 
  -4   4  14       10.47        8.18      1.63 o 
  -3   4  14       93.81       90.35      3.76 o 
  -2   4  14        0.03        2.30      1.35 o 
  -1   4  14       45.88       48.36      1.66 o 
   0   4  14      414.46      478.99      5.28 o 
   1   4  14       36.44       33.76      1.84 o 
   2   4  14       38.43       31.71      2.08 o 
   3   4  14      216.83      188.14      4.94 o 
   4   4  14       11.77       13.93      2.00 o 
   5   4  14        1.37        2.25      1.90 o 
   6   4  14       64.78       73.05      4.61 o 
  -6   5  14       89.44       88.05     17.46 o 
  -5   5  14       12.73       14.65      2.73 o 
  -4   5  14       39.80       28.11      2.76 o 
  -3   5  14       35.69       33.38      2.56 o 
  -2   5  14       18.92       18.95      2.10 o 
  -1   5  14       23.82       24.24      1.87 o 
   0   5  14        0.97        1.46      0.66 o 
   1   5  14       51.31       58.00      2.51 o 
   2   5  14      279.97      292.79      6.07 o 
   3   5  14       91.64       87.89      2.96 o 
   4   5  14        0.84        1.77      1.01 o 
   5   5  14       35.56       32.26      3.02 o 
  -5   6  14        3.70        4.02      1.96 o 
  -4   6  14       34.82       35.91      3.43 o 
  -3   6  14        3.81        4.56      1.37 o 
  -2   6  14       88.69       77.58      3.17 o 
  -1   6  14        8.02        5.91      1.87 o 
   0   6  14       44.27       40.66      2.16 o 
   1   6  14      252.77      262.31      4.80 o 
   2   6  14      127.64      122.04      3.31 o 
   3   6  14       72.09       62.90      3.04 o 
   4   6  14       17.44       16.38      2.31 o 
   5   6  14        2.20        6.41      1.96 o 
  -4   7  14       17.77       11.56      3.78 o 
  -3   7  14        0.58        3.31      1.81 o 
  -2   7  14        0.41        3.74      1.71 o 
  -1   7  14        0.91        0.86      1.53 o 
   0   7  14      123.65      123.24      9.84 o 
   1   7  14        0.47        2.69      0.83 o 
   2   7  14       16.10       14.29      1.95 o 
   3   7  14        1.52        2.29      1.07 o 
   4   7  14        4.61        8.17      2.06 o 
  -3   8  14        2.04        4.38      2.33 o 
  -2   8  14       15.23       14.18      2.83 o 
  -1   8  14      112.23      110.54      5.24 o 
   0   8  14        8.90       10.02      1.88 o 
   1   8  14       84.92       78.75      3.67 o 
   2   8  14       81.57       78.74      2.86 o 
   3   8  14        0.18        1.66      0.89 o 
  -1   9  14        7.86        6.50      3.07 o 
   0   9  14       66.57       72.60      6.22 o 
  -7   1  15        0.44        0.19      3.50 o 
  -6   1  15        6.08        4.99      2.09 o 
  -5   1  15      263.59      277.45      6.62 o 
  -4   1  15      368.96      343.44      6.45 o 
  -3   1  15      522.87      555.00      5.79 o 
  -2   1  15        0.69        1.62      0.67 o 
  -1   1  15      139.74      161.57      2.75 o 
   0   1  15      107.30      104.60      1.69 o 
   1   1  15      427.83      477.22      5.61 o 
   2   1  15      160.30      182.32      4.36 o 
   3   1  15      107.28      113.06      2.61 o 
   4   1  15      365.03      347.36      7.00 o 
   5   1  15       64.82       66.40      3.41 o 
   6   1  15       19.32       15.53      3.41 o 
  -6   2  15        6.98        4.86      2.22 o 
  -5   2  15      161.10      165.49     14.18 o 
  -4   2  15     1311.17     1258.50     30.73 o 
  -3   2  15        9.41       14.83      1.65 o 
  -2   2  15        0.01        1.05      0.68 o 
  -1   2  15        2.20        2.36      0.79 o 
   0   2  15        9.56        4.96      1.25 o 
   1   2  15      193.69      178.64      3.07 o 
   2   2  15       95.72      100.07      2.40 o 
   3   2  15      306.86      254.74      4.77 o 
   4   2  15      317.27      310.84      6.48 o 
   5   2  15        1.15        1.63      1.15 o 
   6   2  15        0.02        3.10      1.74 o 
  -6   3  15       11.06       13.93      6.87 o 
  -5   3  15        0.27        1.80      1.50 o 
  -4   3  15       99.32      112.14      3.55 o 
  -3   3  15      487.72      494.46     10.02 o 
  -2   3  15      229.99      230.68      5.22 o 
  -1   3  15       11.62       15.31      1.52 o 
   0   3  15        3.78        3.89      0.91 o 
   1   3  15      221.45      228.34      3.86 o 
   2   3  15      152.02      163.41      3.30 o 
   3   3  15      271.14      260.19      4.52 o 
   4   3  15       15.17       14.21      2.02 o 
   5   3  15       13.06        9.08      1.96 o 
   6   3  15        6.54       14.97      4.10 o 
  -6   4  15        0.01        1.98      2.15 o 
  -5   4  15       26.57       23.85      2.40 o 
  -4   4  15        1.52        2.22      1.21 o 
  -3   4  15      548.24      541.81     10.32 o 
  -2   4  15        1.86        2.81      1.05 o 
  -1   4  15        1.78        2.13      0.88 o 
   0   4  15        0.69        1.63      0.83 o 
   1   4  15      144.68      157.04      3.86 o 
   2   4  15       46.88       42.69      2.55 o 
   3   4  15       72.12       55.97      3.20 o 
   4   4  15       68.61       72.23      2.63 o 
   5   4  15      117.85      139.13      4.77 o 
   6   4  15       71.91       78.23      5.47 o 
  -5   5  15      104.59      104.21      7.23 o 
  -4   5  15        0.32        3.19      1.52 o 
  -3   5  15       15.50       14.96      1.96 o 
  -2   5  15       11.75       10.21      1.92 o 
  -1   5  15        0.01        2.42      1.29 o 
   0   5  15        3.90        3.37      1.27 o 
   1   5  15      171.08      155.90      5.24 o 
   2   5  15      293.88      294.87      5.80 o 
   3   5  15       22.12       21.77      2.09 o 
   4   5  15        6.28        4.09      1.03 o 
   5   5  15       13.82       14.03      3.78 o 
  -5   6  15       89.92       99.53      5.95 o 
  -4   6  15      167.39      173.43      6.92 o 
  -3   6  15       53.89       53.62      3.36 o 
  -2   6  15      297.84      290.42      6.14 o 
  -1   6  15       46.08       58.02      3.35 o 
   0   6  15      102.04       97.25      3.02 o 
   1   6  15      195.19      195.57      3.74 o 
   2   6  15      184.33      168.00      3.39 o 
   3   6  15       10.22       12.69      1.88 o 
   4   6  15       98.30      108.74      3.80 o 
  -4   7  15       34.73       31.38      3.91 o 
  -3   7  15        0.86        3.50      1.65 o 
  -2   7  15        5.05        8.26      1.93 o 
  -1   7  15       53.97       52.55      3.79 o 
   0   7  15       18.35       14.21      2.12 o 
   1   7  15        2.08        3.15      1.13 o 
   2   7  15        2.45        3.82      1.03 o 
   3   7  15       53.43       48.06      2.57 o 
   4   7  15       28.86       28.60      3.54 o 
  -3   8  15      157.13      151.15      7.92 o 
  -2   8  15        4.40        6.68      2.93 o 
  -1   8  15       15.87       16.98      3.91 o 
   0   8  15       48.65       52.15      3.22 o 
   1   8  15       37.99       35.98      2.30 o 
   2   8  15        7.81        5.17      1.55 o 
  -6   0  16        0.62       -0.10      2.12 o 
  -5   0  16        2.70        6.52      5.62 o 
  -4   0  16     1150.79     1116.18     25.60 o 
  -3   0  16      386.74      374.57     13.80 o 
  -2   0  16        1.67        2.60      1.00 o 
  -1   0  16      149.15      166.61      3.88 o 
   0   0  16      455.26      482.89      9.64 o 
   1   0  16        2.54        3.01      1.29 o 
   2   0  16      180.79      201.55      6.35 o 
   3   0  16       38.62       42.00      2.74 o 
   4   0  16      130.32      100.95      8.16 o 
   5   0  16      513.55      530.21     16.10 o 
   6   0  16       17.69       14.62      5.47 o 
  -6   1  16       27.96       31.01      4.41 o 
  -5   1  16        2.92        2.65      1.39 o 
  -4   1  16      574.16      583.87     12.42 o 
  -3   1  16     1670.74     1609.03     24.81 o 
  -2   1  16      586.17      565.54      5.03 o 
  -1   1  16        2.24        3.19      0.74 o 
   0   1  16        7.20        7.95      1.29 o 
   1   1  16        0.83        1.44      0.55 o 
   2   1  16       16.38       12.11      1.31 o 
   3   1  16       15.96       15.74      1.58 o 
   4   1  16      384.63      390.53      7.66 o 
   5   1  16      108.34       99.89      4.19 o 
   6   1  16       30.76       31.25      4.42 o 
  -6   2  16        0.32        1.97      1.88 o 
  -5   2  16        9.47       13.24      3.86 o 
  -4   2  16        0.85        3.08      1.77 o 
  -3   2  16      995.53      946.09     12.48 o 
  -2   2  16      195.57      188.35      4.06 o 
  -1   2  16       30.60       29.58      1.47 o 
   0   2  16      201.20      189.56      3.18 o 
   1   2  16        9.93        8.40      1.52 o 
   2   2  16       23.61       15.66      1.43 o 
   3   2  16       52.84       66.03      3.16 o 
   4   2  16       50.60       40.07      2.39 o 
   5   2  16      140.90      160.97      7.39 o 
   6   2  16        0.79        1.82      1.90 o 
  -6   3  16        2.31        2.21      2.87 o 
  -5   3  16       38.72       43.14      3.46 o 
  -4   3  16      147.26      130.70      3.48 o 
  -3   3  16       10.18       11.33      1.82 o 
  -2   3  16      144.37      144.37      3.45 o 
  -1   3  16        0.00        1.34      0.82 o 
   0   3  16       18.72       17.26      1.17 o 
   1   3  16       11.24       11.68      1.52 o 
   2   3  16      644.21      629.92      8.50 o 
   3   3  16       24.50       29.98      2.87 o 
   4   3  16      235.79      219.90      4.42 o 
   5   3  16       96.64       98.02      4.42 o 
   6   3  16      134.49      132.80      6.12 o 
  -6   4  16       92.26       86.36      6.48 o 
  -5   4  16        2.01        4.79      1.80 o 
  -4   4  16        0.07        1.29      1.15 o 
  -3   4  16       20.74       16.80      1.88 o 
  -2   4  16      590.21      563.02      7.96 o 
  -1   4  16       99.24       95.36      3.32 o 
   0   4  16        2.44        2.25      1.46 o 
   1   4  16      267.19      250.00      6.45 o 
   2   4  16       99.81       92.28      3.24 o 
   3   4  16       20.00       22.80      2.78 o 
   4   4  16       25.84       16.75      2.22 o 
   5   4  16        1.73        6.27      2.11 o 
  -5   5  16        6.18        5.32      2.12 o 
  -4   5  16        0.22        3.64      2.01 o 
  -3   5  16       24.25       18.15      2.26 o 
  -2   5  16       64.70       61.30      2.91 o 
  -1   5  16      160.46      152.19      4.29 o 
   0   5  16        3.51        2.17      1.06 o 
   1   5  16        0.47        1.44      1.24 o 
   2   5  16        3.62        4.13      2.28 o 
   3   5  16      207.12      198.56      3.94 o 
   4   5  16       89.90       88.55      5.09 o 
   5   5  16       24.81       31.69      4.82 o 
  -5   6  16        9.81       15.03      4.66 o 
  -4   6  16       47.97       43.47      3.85 o 
  -3   6  16       48.08       49.78      3.43 o 
  -2   6  16        4.54        5.02      1.99 o 
  -1   6  16       46.02       54.95      2.69 o 
   0   6  16       18.92       20.07      1.94 o 
   1   6  16        0.15        2.13      1.14 o 
   2   6  16       25.35       24.43      2.30 o 
   3   6  16        5.16        7.31      1.57 o 
   4   6  16        0.25        2.50      1.45 o 
  -4   7  16      119.77      117.85      9.97 o 
  -3   7  16        5.54        4.84      2.34 o 
  -2   7  16       17.75       14.25      2.07 o 
  -1   7  16      194.44      194.12      5.62 o 
   0   7  16       11.56       13.76      2.24 o 
   1   7  16      150.71      139.09      4.94 o 
   2   7  16      143.90      132.84      3.67 o 
   3   7  16      126.42      134.31      4.71 o 
  -2   8  16      445.98      441.54     12.62 o 
  -1   8  16        8.58        8.63      2.43 o 
   0   8  16       17.61       14.17      2.43 o 
   1   8  16       23.37       25.36      2.96 o 
   2   8  16       86.04       71.46      2.89 o 
  -6   1  17        4.33        6.36      2.38 o 
  -5   1  17       45.53       46.37      4.02 o 
  -4   1  17      101.28      108.41      4.49 o 
  -3   1  17      127.36      110.85      2.68 o 
  -2   1  17       76.16       70.79      1.57 o 
  -1   1  17       14.82       13.67      1.14 o 
   0   1  17      191.73      207.39      2.91 o 
   1   1  17       48.14       45.91      1.52 o 
   2   1  17       31.22       31.65      1.94 o 
   3   1  17        6.98       10.73      1.33 o 
   4   1  17      148.86      150.77      4.87 o 
   5   1  17      236.92      234.04      7.05 o 
   6   1  17        1.31        3.14      1.84 o 
  -6   2  17       11.40        6.99      2.99 o 
  -5   2  17       84.36       76.63      5.08 o 
  -4   2  17        0.62        1.25      1.37 o 
  -3   2  17      822.95      792.88     19.42 o 
  -2   2  17       72.57       70.54      2.43 o 
  -1   2  17      238.17      236.10      4.31 o 
   0   2  17       35.39       25.42      2.15 o 
   1   2  17       50.18       46.11      1.81 o 
   2   2  17       17.97       19.80      1.87 o 
   3   2  17      244.84      235.31      4.50 o 
   4   2  17        0.99        3.02      1.62 o 
   5   2  17      284.42      277.80      8.54 o 
   6   2  17        1.46        1.96      2.33 o 
  -6   3  17       31.28       25.86     16.34 o 
  -5   3  17       14.61       19.69      3.60 o 
  -4   3  17       13.10       11.53      2.03 o 
  -3   3  17      189.75      164.49      4.33 o 
  -2   3  17      621.31      613.57      9.14 o 
  -1   3  17      137.21      145.01      2.59 o 
   0   3  17       50.18       50.04      1.97 o 
   1   3  17        9.16        5.95      1.03 o 
   2   3  17      109.63       94.73      4.69 o 
   3   3  17        5.28        4.06      1.45 o 
   4   3  17       27.19       20.94      2.48 o 
   5   3  17        2.35        3.40      1.26 o 
   6   3  17      128.33      129.26      7.92 o 
  -6   4  17        2.11        4.98      3.05 o 
  -5   4  17       25.19       26.52      2.61 o 
  -4   4  17      148.65      142.41      5.69 o 
  -3   4  17      583.85      554.02     10.62 o 
  -2   4  17      188.29      173.57      6.44 o 
  -1   4  17       83.09       74.13      2.38 o 
   0   4  17       37.89       38.44      1.58 o 
   1   4  17      103.81      106.68      2.89 o 
   2   4  17      141.91      137.87      4.98 o 
   3   4  17       80.77       91.61      5.27 o 
   4   4  17        0.00        3.74      1.74 o 
   5   4  17        1.19        2.84      1.50 o 
  -5   5  17        2.97        4.42      1.45 o 
  -4   5  17       53.96       43.58      2.98 o 
  -3   5  17       13.71       13.90      1.85 o 
  -2   5  17      642.78      650.39     11.67 o 
  -1   5  17      949.94      954.16     16.44 o 
   0   5  17      231.37      235.89      4.51 o 
   1   5  17        2.82        2.93      1.26 o 
   2   5  17      155.63      154.08      3.42 o 
   3   5  17       87.33       81.10      3.31 o 
   4   5  17        1.60        2.52      1.72 o 
   5   5  17       52.07       64.54      3.61 o 
  -4   6  17       13.84       19.66      2.58 o 
  -3   6  17      101.96       95.49      4.74 o 
  -2   6  17      790.91      779.82     14.34 o 
  -1   6  17       12.02       13.20      2.14 o 
   0   6  17       88.49       84.20      3.29 o 
   1   6  17       30.87       29.54      2.39 o 
   2   6  17        5.08        5.66      1.38 o 
   3   6  17       66.97       59.25      2.86 o 
   4   6  17      113.31      117.29      5.43 o 
  -4   7  17       22.74       23.05      4.47 o 
  -3   7  17       38.85       40.33      3.55 o 
  -2   7  17      238.95      223.28      5.70 o 
  -1   7  17      472.46      479.70     15.75 o 
   0   7  17        9.55       12.71      2.26 o 
   1   7  17       13.13       17.45      2.91 o 
   2   7  17        0.05        2.66      0.95 o 
   3   7  17      131.62      125.46      4.14 o 
  -2   8  17       40.90       38.11      3.25 o 
  -1   8  17        3.00        4.32      1.81 o 
   0   8  17        9.06        8.32      2.20 o 
   1   8  17        9.72       11.06      2.69 o 
   2   8  17        0.02        1.21      1.08 o 
  -6   0  18       46.00       52.81      7.03 o 
  -5   0  18       55.85       43.70     11.13 o 
  -4   0  18      312.12      308.54     13.38 o 
  -3   0  18      592.59      629.08     17.57 o 
  -2   0  18      188.64      165.98      6.85 o 
  -1   0  18      639.82      630.88     15.60 o 
   0   0  18      299.29      328.35      5.54 o 
   1   0  18      360.56      334.75     16.76 o 
   2   0  18        9.78       16.11      2.41 o 
   3   0  18      615.64      594.31     18.67 o 
   4   0  18      126.79      134.00     14.76 o 
   5   0  18       81.12       67.80      7.15 o 
   6   0  18       57.41       52.05     10.05 o 
  -6   1  18        6.27        5.78      2.79 o 
  -5   1  18       19.54        9.57      4.72 o 
  -4   1  18       54.78       44.39      2.75 o 
  -3   1  18        1.72        2.30      0.79 o 
  -2   1  18       41.28       38.37      1.76 o 
  -1   1  18      477.83      434.37      7.36 o 
   0   1  18       43.21       35.96      1.79 o 
   1   1  18      137.84      108.44      4.86 o 
   2   1  18        0.45        1.40      0.88 o 
   3   1  18        8.05        7.32      1.72 o 
   4   1  18      123.61      111.32      3.85 o 
   5   1  18        9.01        5.02      2.30 o 
   6   1  18       27.58       20.63      5.92 o 
  -6   2  18       14.75       20.38      3.96 o 
  -5   2  18       64.30       72.02      7.75 o 
  -4   2  18       19.75       14.76      2.23 o 
  -3   2  18       53.08       42.58      2.68 o 
  -2   2  18      121.64      126.68      2.49 o 
  -1   2  18        3.97        4.21      1.34 o 
   0   2  18      131.65      121.57      2.97 o 
   1   2  18      202.97      205.45      3.84 o 
   2   2  18      127.56      118.46      2.71 o 
   3   2  18        1.07        2.22      1.42 o 
   4   2  18        6.33        5.06      1.40 o 
   5   2  18       95.36       85.50      3.96 o 
   6   2  18      172.12      170.22      7.27 o 
  -6   3  18       38.36       45.61      4.18 o 
  -5   3  18       44.59       42.71      3.52 o 
  -4   3  18        8.39        7.46      1.42 o 
  -3   3  18       21.23       15.50      3.28 o 
  -2   3  18     1644.45     1653.03     20.95 o 
  -1   3  18      455.78      472.29      6.70 o 
   0   3  18      824.97      838.80     10.98 o 
   1   3  18       12.99        8.22      1.25 o 
   2   3  18       44.29       51.26      2.91 o 
   3   3  18       68.16       60.07      2.43 o 
   4   3  18        2.83        3.06      1.24 o 
   5   3  18      141.97      136.40      4.46 o 
  -5   4  18       32.62       33.65      3.14 o 
  -4   4  18       36.58       38.04      2.90 o 
  -3   4  18      353.26      339.29      7.52 o 
  -2   4  18      202.14      181.37      4.82 o 
  -1   4  18      218.73      205.08      4.45 o 
   0   4  18      725.75      766.85     10.38 o 
   1   4  18       21.45       19.01      2.40 o 
   2   4  18        2.38        2.91      1.23 o 
   3   4  18       94.97       85.37      4.15 o 
   4   4  18       28.18       21.09      1.82 o 
   5   4  18        3.53        3.59      1.54 o 
  -5   5  18        7.09        6.30      3.29 o 
  -4   5  18       40.76       36.47      2.86 o 
  -3   5  18       23.94       17.97      2.95 o 
  -2   5  18       25.98       21.68      4.67 o 
  -1   5  18      853.97      875.50     34.92 o 
   0   5  18      107.98       95.39      5.17 o 
   1   5  18       10.86       10.36      1.68 o 
   2   5  18       42.58       42.83      2.12 o 
   3   5  18        1.64        1.82      1.22 o 
   4   5  18       28.63       24.34      2.08 o 
   5   5  18        2.60        4.55      1.91 o 
  -4   6  18       91.44       90.63      3.93 o 
  -3   6  18        2.82        3.87      1.51 o 
  -2   6  18        9.66        8.07      2.38 o 
  -1   6  18        1.53        1.01      1.42 o 
   0   6  18        2.04        3.42      1.66 o 
   1   6  18        4.54        3.30      1.37 o 
   2   6  18        0.75        1.77      1.23 o 
   3   6  18       32.02       33.78      2.32 o 
   4   6  18       12.80       11.67      4.15 o 
  -3   7  18       54.25       54.37      4.58 o 
  -2   7  18       99.61       88.23      3.56 o 
  -1   7  18      660.23      673.04     11.75 o 
   0   7  18        0.16        4.21      2.22 o 
   1   7  18        3.55        6.32      1.78 o 
   2   7  18       12.05       14.45      1.84 o 
   3   7  18        4.67        5.82      1.73 o 
  -2   8  18      110.56      106.74      7.77 o 
  -1   8  18      102.35      105.44      4.72 o 
   0   8  18      128.05      113.18      4.54 o 
   1   8  18        3.36        3.60      2.01 o 
  -6   1  19       87.36      106.60      5.11 o 
  -5   1  19       25.86       20.14      3.15 o 
  -4   1  19      162.22      149.92      6.46 o 
  -3   1  19        0.62        2.37      1.48 o 
  -2   1  19      652.38      643.55     10.35 o 
  -1   1  19      418.84      407.31      5.48 o 
   0   1  19      184.22      178.39      6.09 o 
   1   1  19     1055.07     1004.84     14.25 o 
   2   1  19      201.83      193.46      4.82 o 
   3   1  19       76.04       74.29      4.66 o 
   4   1  19      260.60      244.57      7.22 o 
   5   1  19        4.54        5.43      2.66 o 
   6   1  19        1.12        2.75      1.96 o 
  -6   2  19       69.40       78.48      4.80 o 
  -5   2  19        1.78        3.36      2.52 o 
  -4   2  19       42.03       33.47      3.08 o 
  -3   2  19       27.83       27.46      2.65 o 
  -2   2  19       56.26       57.45      2.65 o 
  -1   2  19       89.97       79.25      2.08 o 
   0   2  19      322.02      323.21      4.26 o 
   1   2  19       27.19       27.63      1.99 o 
   2   2  19      156.38      163.59      4.31 o 
   3   2  19       54.88       45.58      3.23 o 
   4   2  19        6.01        5.02      1.50 o 
   5   2  19       35.20       34.75      4.07 o 
  -6   3  19        0.30        3.27      2.39 o 
  -5   3  19       37.23       55.47      3.41 o 
  -4   3  19        0.16        1.81      1.67 o 
  -3   3  19       80.73       64.89      2.95 o 
  -2   3  19      159.92      161.16      3.96 o 
  -1   3  19        0.16        2.25      1.30 o 
   0   3  19      884.34      831.93      9.40 o 
   1   3  19      273.17      254.15      4.76 o 
   2   3  19       30.80       31.74      2.45 o 
   3   3  19       68.37       66.81      2.71 o 
   4   3  19       56.90       49.52      3.37 o 
   5   3  19        0.06       -0.27      1.53 o 
  -5   4  19        2.29        4.73      1.91 o 
  -4   4  19        0.11        1.99      1.22 o 
  -3   4  19      195.21      186.87      4.41 o 
  -2   4  19        3.26        3.59      1.12 o 
  -1   4  19        2.12        1.52      1.20 o 
   0   4  19      391.92      395.04      6.76 o 
   1   4  19      237.61      238.81      5.22 o 
   2   4  19       10.03        8.76      1.52 o 
   3   4  19        0.89        1.96      0.95 o 
   4   4  19       16.04       19.97      2.28 o 
   5   4  19       96.90       97.48      3.50 o 
  -5   5  19        3.34        2.37      1.73 o 
  -4   5  19      138.00      132.94      5.08 o 
  -3   5  19      253.46      254.69      8.09 o 
  -2   5  19      258.60      266.93      4.82 o 
  -1   5  19      411.86      412.06      6.67 o 
   0   5  19      104.55       92.80      3.86 o 
   1   5  19       12.48        8.98      1.74 o 
   2   5  19        0.38        1.92      0.86 o 
   3   5  19        4.39        6.40      1.71 o 
   4   5  19        3.53        5.56      1.78 o 
  -4   6  19      207.85      206.12      4.99 o 
  -3   6  19        0.45        3.53      1.50 o 
  -2   6  19       30.07       31.18      2.45 o 
  -1   6  19      605.36      600.86     11.34 o 
   0   6  19      771.55      804.88     12.27 o 
   1   6  19       31.00       32.24      2.65 o 
   2   6  19       51.04       49.64      3.26 o 
   3   6  19       19.42       16.15      2.83 o 
   4   6  19        1.89        1.74      1.92 o 
  -3   7  19        0.28        1.60      1.56 o 
  -2   7  19        2.45        2.61      1.30 o 
  -1   7  19      557.39      550.07     13.37 o 
   0   7  19        1.23        3.83      2.15 o 
   1   7  19       10.42       14.67      2.92 o 
   2   7  19        0.00        3.30      1.43 o 
   3   7  19        0.15        1.61      1.23 o 
  -1   8  19       10.43       13.19      2.72 o 
   0   8  19       35.84       23.63      5.18 o 
   1   8  19       53.93       52.64      4.57 o 
  -6   0  20       27.70       26.13      6.71 o 
  -5   0  20       11.17        4.14      3.36 o 
  -4   0  20       59.26       43.00      5.41 o 
  -3   0  20      212.47      217.71     15.93 o 
  -2   0  20       16.50       13.52      1.19 o 
  -1   0  20      768.33      697.86      9.26 o 
   0   0  20       51.82       48.78      5.30 o 
   1   0  20      610.38      578.82     11.23 o 
   2   0  20     2318.56     2297.48     42.55 o 
   3   0  20       40.16       44.17      2.77 o 
   4   0  20       15.95       18.08      5.14 o 
   5   0  20      132.80      133.11     18.63 o 
   6   0  20      128.52      112.46     26.09 o 
  -6   1  20       15.05       11.30      2.90 o 
  -5   1  20        4.69        4.67      5.45 o 
  -4   1  20        0.05        0.69      2.04 o 
  -3   1  20        1.11        3.32      1.93 o 
  -2   1  20      569.33      555.78      9.91 o 
  -1   1  20      196.58      200.64      2.88 o 
   0   1  20      663.11      657.69     10.50 o 
   1   1  20     1305.50     1292.98     29.96 o 
   2   1  20       84.77      103.59      3.00 o 
   3   1  20       28.68       23.59      1.88 o 
   4   1  20       60.65       59.36      3.37 o 
   5   1  20        4.21        4.17      1.94 o 
  -6   2  20       75.50       82.98      6.28 o 
  -5   2  20       28.05       40.05      4.21 o 
  -4   2  20       11.72       15.80      3.10 o 
  -3   2  20      525.68      493.64     11.76 o 
  -2   2  20       96.31       85.64      2.40 o 
  -1   2  20       38.04       29.98      1.93 o 
   0   2  20      329.89      331.01      6.11 o 
   1   2  20      665.58      627.30     12.73 o 
   2   2  20       13.48       12.67      3.41 o 
   3   2  20       62.25       64.31      2.53 o 
   4   2  20       14.03       13.43      2.13 o 
   5   2  20        2.62        2.89      1.87 o 
  -6   3  20       84.00      122.80     11.34 o 
  -5   3  20        3.23        1.63      2.82 o 
  -4   3  20       92.64       89.13      4.16 o 
  -3   3  20      164.21      157.37      3.76 o 
  -2   3  20       11.85        8.44      1.49 o 
  -1   3  20       75.62       64.26      2.12 o 
   0   3  20      225.85      205.76      4.11 o 
   1   3  20      603.34      546.72     12.61 o 
   2   3  20        7.10        6.97      1.85 o 
   3   3  20       53.34       58.69      2.48 o 
   4   3  20       48.52       45.15      3.92 o 
   5   3  20       80.83       83.98      3.39 o 
  -5   4  20       80.66       88.48      7.67 o 
  -4   4  20      180.70      179.91      7.06 o 
  -3   4  20       55.92       46.86      2.93 o 
  -2   4  20        0.90        2.36      1.03 o 
  -1   4  20      329.64      331.53      7.92 o 
   0   4  20      117.42      110.24      2.92 o 
   1   4  20       13.72       12.20      2.39 o 
   2   4  20       12.87       14.86      1.59 o 
   3   4  20       37.06       38.80      4.13 o 
   4   4  20       11.14       11.59      2.36 o 
   5   4  20       25.55       28.73      3.14 o 
  -5   5  20      128.73      143.69      8.41 o 
  -4   5  20       26.31       25.59      2.71 o 
  -3   5  20       32.84       35.18      2.99 o 
  -2   5  20       12.31       15.36      2.56 o 
  -1   5  20       69.24       66.89      2.81 o 
   0   5  20      356.44      330.76      6.14 o 
   1   5  20       22.70       25.75      2.21 o 
   2   5  20       34.59       31.97      2.22 o 
   3   5  20       38.82       43.89      3.61 o 
   4   5  20       46.98       44.04      3.80 o 
  -4   6  20       43.62       47.69      3.27 o 
  -3   6  20       75.46       76.16      3.28 o 
  -2   6  20        8.42        9.21      2.30 o 
  -1   6  20       39.70       40.82      3.34 o 
   0   6  20        0.76        3.11      1.32 o 
   1   6  20        8.77        8.05      1.58 o 
   2   6  20       18.79       19.44      2.15 o 
   3   6  20        0.00        2.79      1.40 o 
  -3   7  20       16.95       11.06      2.27 o 
  -2   7  20        0.65        2.78      1.54 o 
  -1   7  20        0.25        1.58      1.87 o 
   0   7  20      156.43      155.92      9.27 o 
   1   7  20       15.81       13.51      2.29 o 
   2   7  20        0.17        1.86      1.27 o 
  -1   8  20       34.82       31.81      5.81 o 
   0   8  20      265.89      287.44     11.76 o 
  -6   1  21       34.15       44.04      5.56 o 
  -5   1  21        1.41        3.25      2.32 o 
  -4   1  21        0.24        2.94      1.61 o 
  -3   1  21       95.20       92.19      4.32 o 
  -2   1  21       63.65       53.25      1.79 o 
  -1   1  21        6.40        3.32      1.15 o 
   0   1  21       28.45       24.71      2.18 o 
   1   1  21      745.73      734.18     12.55 o 
   2   1  21      198.79      189.95      4.06 o 
   3   1  21      173.09      181.61      5.31 o 
   4   1  21       30.47       30.15      3.82 o 
   5   1  21       53.37       48.50      4.29 o 
  -6   2  21        1.97        4.52      2.86 o 
  -5   2  21        8.87        9.21      2.51 o 
  -4   2  21        6.05        7.51      2.27 o 
  -3   2  21      109.74      124.29      4.50 o 
  -2   2  21      519.34      492.20      8.09 o 
  -1   2  21      431.38      393.96      5.32 o 
   0   2  21      104.03      111.72      3.58 o 
   1   2  21      445.48      476.04     12.79 o 
   2   2  21     1558.82     1591.33     23.57 o 
   3   2  21       51.12       50.86      3.36 o 
   4   2  21        1.41        2.02      1.53 o 
   5   2  21       13.52        9.42      2.12 o 
  -5   3  21       64.82       71.99      4.88 o 
  -4   3  21       49.36       39.34      3.22 o 
  -3   3  21      134.66      124.08      3.44 o 
  -2   3  21      110.85      111.82      3.73 o 
  -1   3  21       29.69       28.03      2.22 o 
   0   3  21      527.80      538.37      7.77 o 
   1   3  21        0.28        0.40      1.00 o 
   2   3  21        5.99        6.72      1.55 o 
   3   3  21       21.20       18.40      2.61 o 
   4   3  21       88.24       82.80      3.68 o 
   5   3  21       58.28       65.00      3.33 o 
  -5   4  21       34.64       40.72      5.03 o 
  -4   4  21       11.16       16.48      6.31 o 
  -3   4  21      426.23      394.70      7.55 o 
  -2   4  21       51.57       49.64      2.40 o 
  -1   4  21        1.30        1.03      0.84 o 
   0   4  21       20.84       14.85      1.65 o 
   1   4  21      533.49      550.01      6.13 o 
   2   4  21        7.93        6.93      1.79 o 
   3   4  21      312.87      308.74      7.03 o 
   4   4  21        4.77        4.70      1.63 o 
   5   4  21        4.57        2.48      1.47 o 
  -4   5  21       17.59       25.18      2.56 o 
  -3   5  21        9.75       10.46      1.96 o 
  -2   5  21      176.70      170.44      4.38 o 
  -1   5  21      150.98      147.86      3.71 o 
   0   5  21       11.43        9.20      2.69 o 
   1   5  21        2.27        3.46      1.52 o 
   2   5  21        7.40        3.76      1.61 o 
   3   5  21       87.26       99.62      4.99 o 
   4   5  21       28.59       40.49      5.06 o 
  -4   6  21      113.94      117.63      5.10 o 
  -3   6  21        7.23        6.46      1.70 o 
  -2   6  21       52.04       50.93      2.92 o 
  -1   6  21        5.36        5.21      2.78 o 
   0   6  21        0.18        2.04      1.88 o 
   1   6  21       11.89       10.43      2.10 o 
   2   6  21       16.00       12.14      2.02 o 
   3   6  21        6.31        8.09      1.60 o 
  -2   7  21       57.47       59.50      3.53 o 
  -1   7  21        9.32       13.07      2.23 o 
   0   7  21        9.75        7.40      3.05 o 
   1   7  21        0.96        3.19      1.73 o 
   2   7  21        8.98       12.85      2.07 o 
  -6   0  22       14.81        7.91      5.72 o 
  -5   0  22       16.36        9.90      4.66 o 
  -4   0  22        2.54        2.12      3.17 o 
  -3   0  22       10.79       10.17      2.92 o 
  -2   0  22     1829.75     1743.96     26.50 o 
  -1   0  22      115.06      118.41      3.27 o 
   0   0  22       28.99       24.25      2.07 o 
   1   0  22      272.83      296.82     13.49 o 
   2   0  22     2040.13     2080.70     54.46 o 
   3   0  22        0.13        2.42      1.50 o 
   4   0  22       37.60       43.11      9.64 o 
   5   0  22        0.40        3.49      2.29 o 
  -6   1  22       15.41       20.23      3.58 o 
  -5   1  22        4.12        4.63      2.55 o 
  -4   1  22        0.53        2.98      3.69 o 
  -3   1  22       89.13       77.08      3.87 o 
  -2   1  22       37.61       46.20      1.97 o 
  -1   1  22      815.77      780.35      8.28 o 
   0   1  22       16.07       15.78      1.32 o 
   1   1  22       21.15       14.63      2.25 o 
   2   1  22      228.12      206.20      4.40 o 
   3   1  22      293.07      276.69      8.65 o 
   4   1  22       43.96       34.09      3.15 o 
   5   1  22        2.60        3.09      1.54 o 
  -5   2  22        0.43        6.01      2.49 o 
  -4   2  22       14.07       14.65      2.67 o 
  -3   2  22      123.48      104.45      4.39 o 
  -2   2  22        0.87       -0.53      0.85 o 
  -1   2  22       17.00       15.62      1.76 o 
   0   2  22      265.53      238.57      4.32 o 
   1   2  22       60.49       52.89      2.67 o 
   2   2  22       52.41       49.73      4.57 o 
   3   2  22      656.98      651.67      7.04 o 
   4   2  22       55.00       57.11      3.45 o 
   5   2  22        2.14        3.66      1.64 o 
  -5   3  22       58.08       60.94      4.63 o 
  -4   3  22       37.33       34.69      3.55 o 
  -3   3  22        2.31        2.73      1.18 o 
  -2   3  22      265.94      257.54      6.43 o 
  -1   3  22       21.07       21.87      1.82 o 
   0   3  22      157.67      153.85      3.59 o 
   1   3  22       10.22       13.91      1.99 o 
   2   3  22      192.33      193.73      3.95 o 
   3   3  22      122.82      138.49      6.87 o 
   4   3  22       37.88       37.49      2.93 o 
   5   3  22        1.48        1.75      1.45 o 
  -5   4  22       26.85       36.22      4.37 o 
  -4   4  22       12.43       11.07      2.87 o 
  -3   4  22        0.11        1.08      1.19 o 
  -2   4  22       13.93       15.04      1.68 o 
  -1   4  22       16.02       18.85      1.70 o 
   0   4  22      118.13      109.87      2.75 o 
   1   4  22       49.87       50.11      2.75 o 
   2   4  22       22.18       20.24      2.44 o 
   3   4  22       92.04       88.29      4.92 o 
   4   4  22      292.76      334.82      6.66 o 
  -4   5  22       23.55       22.85      4.00 o 
  -3   5  22       35.32       35.12      3.87 o 
  -2   5  22        1.34        1.69      0.97 o 
  -1   5  22       59.40       52.46      2.82 o 
   0   5  22        5.38        5.89      1.88 o 
   1   5  22       10.53        7.66      1.98 o 
   2   5  22        7.60       10.43      1.71 o 
   3   5  22      134.42      132.70      5.16 o 
   4   5  22       12.27        8.90      1.96 o 
  -3   6  22        0.01        1.96      1.21 o 
  -2   6  22        5.47        4.79      1.33 o 
  -1   6  22        5.03        3.10      1.81 o 
   0   6  22      133.95      131.44      9.56 o 
   1   6  22       85.14       80.38      4.07 o 
   2   6  22        2.13        2.16      1.28 o 
   3   6  22        0.50        1.22      1.03 o 
  -2   7  22        0.28        1.70      1.90 o 
  -1   7  22       26.19       23.09      4.72 o 
   0   7  22        0.25        3.11      1.51 o 
   1   7  22       89.96       90.03      4.23 o 
   2   7  22       86.21       87.28      5.30 o 
  -5   1  23       56.65       67.23      6.99 o 
  -4   1  23       25.66       26.33      9.64 o 
  -3   1  23        4.21        3.16      1.95 o 
  -2   1  23       22.11       24.52      1.36 o 
  -1   1  23      902.14      815.55     11.80 o 
   0   1  23       75.22       65.41      1.93 o 
   1   1  23       50.67       40.07      2.33 o 
   2   1  23      159.13      176.08      3.96 o 
   3   1  23       93.50       86.06      3.12 o 
   4   1  23       20.48       17.97      2.89 o 
   5   1  23        2.94        4.15      1.85 o 
  -5   2  23        0.32        1.95      2.23 o 
  -4   2  23        4.93        7.98      2.10 o 
  -3   2  23       73.54       67.66      3.29 o 
  -2   2  23      335.33      274.69      5.94 o 
  -1   2  23       80.19       86.32      3.64 o 
   0   2  23      120.96      134.43      3.98 o 
   1   2  23        1.16        0.66      1.08 o 
   2   2  23       91.89       79.38      3.47 o 
   3   2  23      141.91      134.96      5.21 o 
   4   2  23       34.08       36.61      2.47 o 
   5   2  23        0.14        2.11      2.39 o 
  -5   3  23        6.38        7.36      3.01 o 
  -4   3  23        0.09        2.75      1.70 o 
  -3   3  23       31.21       33.93      2.14 o 
  -2   3  23        1.56        1.24      1.00 o 
  -1   3  23      108.11       96.88      2.93 o 
   0   3  23      254.18      232.48      4.79 o 
   1   3  23       10.96        8.43      1.77 o 
   2   3  23        7.40        7.53      1.76 o 
   3   3  23      446.00      472.78     11.51 o 
   4   3  23       11.06        6.03      1.96 o 
  -5   4  23        0.01        1.83      3.39 o 
  -4   4  23        4.43        4.59      2.42 o 
  -3   4  23        0.14        1.23      0.60 o 
  -2   4  23        9.26        7.02      1.39 o 
  -1   4  23      174.32      165.01      3.54 o 
   0   4  23      139.84      126.63      7.28 o 
   1   4  23       15.85       18.03      2.25 o 
   2   4  23       47.01       51.89      4.48 o 
   3   4  23      231.54      217.56      5.63 o 
   4   4  23       16.04       13.96      3.48 o 
  -4   5  23       88.49       90.41      4.49 o 
  -3   5  23        9.56       10.53      2.45 o 
  -2   5  23        3.78        3.62      1.45 o 
  -1   5  23        1.45        3.22      1.45 o 
   0   5  23       77.10       73.22      3.08 o 
   1   5  23      200.11      197.40      4.90 o 
   2   5  23       11.43       15.09      2.04 o 
   3   5  23       32.02       28.47      3.12 o 
  -3   6  23       26.33       28.13      3.49 o 
  -2   6  23       16.83       17.71      3.67 o 
  -1   6  23       10.29       11.86      2.69 o 
   0   6  23        1.13        0.92      1.32 o 
   1   6  23       39.81       33.53      2.73 o 
   2   6  23       51.16       47.09      3.05 o 
   3   6  23       55.76       59.94      3.38 o 
  -2   7  23        1.98        3.98      1.59 o 
  -1   7  23       44.79       35.49      4.20 o 
   0   7  23        0.00        1.19      1.38 o 
   1   7  23       26.74       23.21      3.64 o 
  -5   0  24        2.54        2.61      3.02 o 
  -4   0  24       16.24       20.47      4.26 o 
  -3   0  24        5.42        9.09      5.79 o 
  -2   0  24        1.99        1.63      1.28 o 
  -1   0  24      125.64      134.82      4.07 o 
   0   0  24      234.67      233.61      6.19 o 
   1   0  24      122.76      125.08      4.47 o 
   2   0  24       96.30       96.69      5.46 o 
   3   0  24       54.60       59.04      9.05 o 
   4   0  24        4.55        2.19      2.77 o 
   5   0  24       69.33       69.44      6.56 o 
  -5   1  24       15.82       15.00      3.73 o 
  -4   1  24       57.11       51.15      5.19 o 
  -3   1  24       95.60       96.97      5.94 o 
  -2   1  24       75.43       56.31      3.01 o 
  -1   1  24      222.45      172.16      4.64 o 
   0   1  24      189.41      177.57      4.26 o 
   1   1  24       21.93       17.81      1.62 o 
   2   1  24       22.13       16.35      1.53 o 
   3   1  24       78.78       74.45      2.94 o 
   4   1  24        0.00        1.93      1.57 o 
   5   1  24        4.44        4.18      2.52 o 
  -5   2  24       22.77       31.24      4.85 o 
  -4   2  24        5.07        8.70      2.89 o 
  -3   2  24        6.84        7.99      3.78 o 
  -2   2  24        0.07        0.06      1.12 o 
  -1   2  24      159.06      154.73      3.78 o 
   0   2  24       11.59        8.71      1.55 o 
   1   2  24      211.89      193.95      3.31 o 
   2   2  24        6.09        3.00      1.42 o 
   3   2  24       62.12       59.41      2.94 o 
   4   2  24        2.70        2.98      1.53 o 
   5   2  24      125.35      139.12      8.80 o 
  -5   3  24       17.81       24.56      4.18 o 
  -4   3  24        6.33        7.23      2.70 o 
  -3   3  24       49.25       45.21      3.35 o 
  -2   3  24       17.02       17.29      2.62 o 
  -1   3  24      137.71      125.70      2.86 o 
   0   3  24      311.01      279.22      7.54 o 
   1   3  24       19.49       15.09      1.84 o 
   2   3  24        2.36        3.77      1.39 o 
   3   3  24        1.60        0.84      1.16 o 
   4   3  24      111.25      102.30      3.91 o 
  -4   4  24        7.34        8.76      3.24 o 
  -3   4  24       20.43       20.01      2.58 o 
  -2   4  24        0.03        2.23      1.52 o 
  -1   4  24        0.00        0.70      1.05 o 
   0   4  24      242.63      255.20      9.71 o 
   1   4  24        0.86        1.19      1.51 o 
   2   4  24        0.31        2.03      1.24 o 
   3   4  24       11.88        8.51      2.05 o 
   4   4  24      435.21      490.90     14.42 o 
  -4   5  24       26.00       26.27      3.91 o 
  -3   5  24       12.71       11.16      2.06 o 
  -2   5  24        5.04        3.74      1.55 o 
  -1   5  24        0.02        2.71      0.97 o 
   0   5  24      153.55      150.45      5.90 o 
   1   5  24      235.87      230.43      7.43 o 
   2   5  24        0.00        1.48      1.31 o 
   3   5  24      113.90      117.83      3.69 o 
  -3   6  24        0.74        2.79      1.29 o 
  -2   6  24        9.41        5.24      2.04 o 
  -1   6  24        0.08        2.31      1.84 o 
   0   6  24        9.68        9.41      3.01 o 
   1   6  24       22.29       15.06      3.49 o 
   2   6  24       91.91       89.78      3.39 o 
  -1   7  24        0.11        2.57      1.45 o 
   0   7  24       10.08       12.47      2.11 o 
  -5   1  25        7.10        7.22      3.35 o 
  -4   1  25       15.83       16.07      4.69 o 
  -3   1  25        4.67        1.85      1.47 o 
  -2   1  25      135.16      126.71      3.42 o 
  -1   1  25        3.57        0.72      0.64 o 
   0   1  25       19.13       15.43      1.39 o 
   1   1  25       33.32       25.47      1.65 o 
   2   1  25       90.80       89.02      3.71 o 
   3   1  25       20.51       28.23      3.02 o 
   4   1  25        0.26        3.54      2.41 o 
  -5   2  25        0.11       -0.71      2.76 o 
  -4   2  25       31.71       35.54      5.35 o 
  -3   2  25       33.35       46.75      7.17 o 
  -2   2  25       38.75       37.13      2.90 o 
  -1   2  25       22.64       13.54      1.85 o 
   0   2  25       85.54       71.92      2.45 o 
   1   2  25        4.71        5.47      1.21 o 
   2   2  25       58.13       57.25      2.63 o 
   3   2  25       28.63       31.99      2.62 o 
   4   2  25       17.49       19.19      2.29 o 
  -4   3  25        2.32        6.27      2.55 o 
  -3   3  25       40.57       39.12      3.46 o 
  -2   3  25       25.57       26.16      3.29 o 
  -1   3  25       25.49       16.46      2.01 o 
   0   3  25      280.12      281.93      4.56 o 
   1   3  25       31.10       41.20      3.23 o 
   2   3  25       13.87       12.35      2.04 o 
   3   3  25        5.22        6.50      1.90 o 
   4   3  25        0.00        1.71      1.38 o 
  -4   4  25       26.54       26.67      3.09 o 
  -3   4  25        1.50        3.65      1.41 o 
  -2   4  25       17.00       14.69      2.17 o 
  -1   4  25        3.92        5.04      1.64 o 
   0   4  25       72.81       63.22      3.73 o 
   1   4  25      139.00      130.48      3.35 o 
   2   4  25        6.49        7.53      1.98 o 
   3   4  25        1.29        2.54      1.30 o 
  -3   5  25        0.56        2.10      1.24 o 
  -2   5  25       15.22       14.20      2.43 o 
  -1   5  25       15.07       17.12      3.59 o 
   0   5  25       66.92       58.99      3.46 o 
   1   5  25      352.33      370.63     11.48 o 
   2   5  25       10.28       11.19      1.75 o 
   3   5  25        7.10        7.42      1.63 o 
  -2   6  25        0.37        2.79      1.31 o 
  -1   6  25        0.48        1.53      1.38 o 
   0   6  25      179.51      175.33      5.51 o 
   1   6  25        3.04        1.65      1.07 o 
   2   6  25       48.18       42.95      2.95 o 
  -5   0  26       30.01       37.81     10.62 o 
  -4   0  26      237.55      307.03     15.55 o 
  -3   0  26       74.96       97.57      8.11 o 
  -2   0  26        9.42       11.81      4.92 o 
  -1   0  26      313.86      267.97     11.79 o 
   0   0  26        4.63        1.77      0.93 o 
   1   0  26       25.60       20.54      2.90 o 
   2   0  26       86.27       71.20      4.90 o 
   3   0  26      111.30       97.78      6.32 o 
   4   0  26        1.35        1.73      1.85 o 
  -5   1  26       51.99       63.14      5.55 o 
  -4   1  26       15.74       11.57      4.02 o 
  -3   1  26        0.14        3.21      2.28 o 
  -2   1  26       23.09       25.16      4.50 o 
  -1   1  26        0.21        0.77      0.48 o 
   0   1  26        3.05        4.26      0.90 o 
   1   1  26       46.03       41.18      2.20 o 
   2   1  26        7.79        6.95      1.47 o 
   3   1  26       13.98        9.23      2.05 o 
   4   1  26       22.55       22.40      2.73 o 
  -5   2  26       71.26      103.05     19.56 o 
  -4   2  26        0.42        1.70      2.19 o 
  -3   2  26       47.06       51.41      4.39 o 
  -2   2  26       36.72       36.90      2.65 o 
  -1   2  26       41.99       44.99      2.05 o 
   0   2  26        4.17        6.33      1.59 o 
   1   2  26       13.07        9.84      1.49 o 
   2   2  26        0.76        1.12      1.02 o 
   3   2  26       46.48       34.37      3.08 o 
   4   2  26       10.51        7.43      2.36 o 
  -4   3  26        2.08        1.32      1.95 o 
  -3   3  26        3.39        4.93      2.75 o 
  -2   3  26        7.21        9.16      2.20 o 
  -1   3  26       86.76       99.90      3.82 o 
   0   3  26       15.71       11.98      1.55 o 
   1   3  26      153.53      151.40      3.50 o 
   2   3  26       51.71       55.21      4.29 o 
   3   3  26        3.72        4.89      1.49 o 
   4   3  26        6.28        7.37      2.41 o 
  -4   4  26        9.06       17.94      3.09 o 
  -3   4  26       15.50       15.61      2.17 o 
  -2   4  26        3.00        4.58      1.59 o 
  -1   4  26        1.92        5.61      1.91 o 
   0   4  26        6.81        2.63      1.40 o 
   1   4  26        0.01        1.37      0.95 o 
   2   4  26      110.39      114.85      5.26 o 
   3   4  26       23.53       24.10      2.76 o 
  -3   5  26        1.31        1.96      1.03 o 
  -2   5  26       40.60       45.61      2.71 o 
  -1   5  26        3.21        2.48      1.22 o 
   0   5  26        1.13        2.48      1.55 o 
   1   5  26       77.22       80.56      5.88 o 
   2   5  26        0.54        0.91      1.40 o 
  -2   6  26        0.58        1.85      1.14 o 
  -1   6  26        0.85        2.38      1.19 o 
   0   6  26        4.71        4.64      2.73 o 
   1   6  26       19.76       11.70      2.62 o 
  -4   1  27        8.13        7.52      2.57 o 
  -3   1  27       19.42       21.04      4.65 o 
  -2   1  27       23.16       27.78      2.80 o 
  -1   1  27       23.20       22.84      1.59 o 
   0   1  27        0.00        2.38      0.76 o 
   1   1  27        6.35        8.08      1.45 o 
   2   1  27        0.42        1.62      1.20 o 
   3   1  27       21.11       26.24      3.00 o 
   4   1  27       29.79       34.83      3.37 o 
  -4   2  27       68.73       80.65      5.36 o 
  -3   2  27        0.27        3.38      1.84 o 
  -2   2  27        9.72        6.05      2.09 o 
  -1   2  27       15.49       10.99      2.00 o 
   0   2  27        4.68        7.23      2.14 o 
   1   2  27        2.24        2.06      0.97 o 
   2   2  27        5.70        5.77      1.85 o 
   3   2  27        0.50        1.39      1.63 o 
   4   2  27        6.48        5.25      2.61 o 
  -4   3  27        2.03        4.22      1.78 o 
  -3   3  27        0.01        3.52      2.03 o 
  -2   3  27       36.34       33.07      2.05 o 
  -1   3  27        2.36        2.17      1.00 o 
   0   3  27        9.34        7.17      1.45 o 
   1   3  27        0.40        1.29      1.14 o 
   2   3  27      198.11      223.10      5.25 o 
   3   3  27        8.48        7.78      2.56 o 
  -3   4  27       49.33       61.85      4.49 o 
  -2   4  27        2.72        3.66      1.30 o 
  -1   4  27        0.07        4.36      1.45 o 
   0   4  27      108.85      102.51      3.75 o 
   1   4  27        1.45        2.25      1.25 o 
   2   4  27       48.29       56.89      3.74 o 
   3   4  27       62.58       68.28      5.19 o 
  -3   5  27       21.32       14.20      3.86 o 
  -2   5  27        0.30        1.85      0.83 o 
  -1   5  27        6.26        7.08      2.67 o 
   0   5  27        4.07        5.17      2.49 o 
   1   5  27      138.35      143.85      7.08 o 
   2   5  27        0.46        4.19      2.38 o 
  -1   6  27       26.46       20.48      3.39 o 
   0   6  27       20.66       24.81      3.03 o 
  -4   0  28       17.57       17.43     12.19 o 
  -3   0  28       58.71       66.24      7.37 o 
  -2   0  28       94.74      121.97      8.06 o 
  -1   0  28       25.31       27.68      5.19 o 
   0   0  28        0.05        0.55      1.39 o 
   1   0  28       96.64      109.28      7.15 o 
   2   0  28        5.84        4.22      1.64 o 
   3   0  28       81.83       94.45     11.89 o 
   4   0  28       68.62       65.98      6.84 o 
  -4   1  28        0.07        0.00      2.72 o 
  -3   1  28       21.04       28.30      4.75 o 
  -2   1  28       14.80        9.07      1.90 o 
  -1   1  28        2.83        4.65      1.18 o 
   0   1  28        2.77        3.57      0.94 o 
   1   1  28        0.68        1.19      1.04 o 
   2   1  28       46.51       46.14      3.47 o 
   3   1  28       60.87       67.53      7.23 o 
   4   1  28        0.00        2.40      1.71 o 
  -4   2  28       15.30       15.59      4.56 o 
  -3   2  28       74.09      104.09      4.62 o 
  -2   2  28       10.49        8.49      2.34 o 
  -1   2  28       68.60       82.48      3.19 o 
   0   2  28       96.56       88.61      2.76 o 
   1   2  28       14.89       15.86      1.83 o 
   2   2  28       27.59       30.60      2.37 o 
   3   2  28      129.32      146.92      5.15 o 
  -4   3  28       20.27       24.86      6.21 o 
  -3   3  28       39.66       34.15      4.07 o 
  -2   3  28        2.99        2.48      1.35 o 
  -1   3  28        1.33        3.61      1.21 o 
   0   3  28        1.56        3.24      1.24 o 
   1   3  28       12.75       10.35      2.16 o 
   2   3  28        0.53        1.05      1.02 o 
   3   3  28       36.34       51.00      3.75 o 
  -3   4  28        0.11        1.53      2.19 o 
  -2   4  28      118.05      138.74      4.01 o 
  -1   4  28        4.73        2.69      1.20 o 
   0   4  28       25.65       26.02      2.63 o 
   1   4  28       45.28       45.63      3.68 o 
   2   4  28       64.80       68.18      3.42 o 
  -2   5  28        3.29        1.65      1.43 o 
  -1   5  28       31.18       39.55      4.15 o 
   0   5  28       15.61       17.53      3.48 o 
   1   5  28        0.47        0.54      1.52 o 
  -4   1  29       29.21       41.17      6.91 o 
  -3   1  29       15.17        8.44      5.91 o 
  -2   1  29        0.11        3.41      1.95 o 
  -1   1  29        3.22        4.07      1.07 o 
   0   1  29        0.03        1.33      1.10 o 
   1   1  29        1.69        2.09      0.79 o 
   2   1  29        3.96        2.95      1.30 o 
   3   1  29       73.73       81.02      4.49 o 
  -4   2  29       10.40       11.90      3.24 o 
  -3   2  29        1.23        3.63      2.77 o 
  -2   2  29       11.94       12.56      2.79 o 
  -1   2  29       15.27       15.80      1.92 o 
   0   2  29       23.94       25.83      2.41 o 
   1   2  29       13.25        8.06      2.15 o 
   2   2  29        0.45        2.32      1.42 o 
   3   2  29      102.32      110.83      3.70 o 
  -3   3  29       10.29       10.58      2.73 o 
  -2   3  29       45.86       51.88      4.52 o 
  -1   3  29       31.12       41.34      3.67 o 
   0   3  29        7.55        7.12      2.09 o 
   1   3  29        0.30        1.79      1.30 o 
   2   3  29        4.30        4.04      1.71 o 
   3   3  29        3.35        3.56      1.07 o 
  -3   4  29       10.19       14.00      3.60 o 
  -2   4  29        1.17        1.72      1.14 o 
  -1   4  29       79.48       90.96      3.42 o 
   0   4  29        4.13        4.81      1.54 o 
   1   4  29        1.50        1.97      1.25 o 
   2   4  29       24.13       28.76      2.88 o 
  -1   5  29        5.58        8.00      1.89 o 
   0   5  29        1.86        2.56      2.41 o 
   1   5  29       11.58        7.75      2.74 o 
  -4   0  30      134.31      178.58     15.63 o 
  -3   0  30       57.24       69.05      8.04 o 
  -2   0  30        7.80        4.22      2.95 o 
  -1   0  30        0.19        2.55      2.64 o 
   0   0  30      201.88      263.66      9.97 o 
   1   0  30        0.14        1.77      1.48 o 
   2   0  30        8.34        9.79      4.45 o 
   3   0  30       51.09       49.19      6.13 o 
  -3   1  30       12.27       16.25      4.17 o 
  -2   1  30        6.36        7.49      2.66 o 
  -1   1  30        6.40        5.28      1.41 o 
   0   1  30       13.56       14.21      2.84 o 
   1   1  30       39.19       46.61      2.38 o 
   2   1  30       11.87       11.35      2.88 o 
   3   1  30        0.97        2.10      1.80 o 
  -3   2  30       15.11       22.31      5.35 o 
  -2   2  30        0.00        1.07      2.22 o 
  -1   2  30       38.68       55.92      3.18 o 
   0   2  30       55.47       57.19      3.23 o 
   1   2  30       10.13       18.49      1.65 o 
   2   2  30       31.63       31.24      4.01 o 
   3   2  30       30.22       37.68      3.42 o 
  -3   3  30        0.49        4.30      2.54 o 
  -2   3  30        0.68        4.24      2.14 o 
  -1   3  30        4.32        5.46      1.78 o 
   0   3  30       32.57       32.95      3.52 o 
   1   3  30        8.28        7.93      3.14 o 
   2   3  30        1.38        1.91      1.23 o 
  -2   4  30       12.07       15.06      2.64 o 
  -1   4  30       10.25       11.66      2.06 o 
   0   4  30       11.09       11.52      3.03 o 
   1   4  30        1.22        3.56      1.56 o 
  -3   1  31       13.89       14.78      3.38 o 
  -2   1  31       16.99       12.47      2.56 o 
  -1   1  31        0.00        3.31      1.43 o 
   0   1  31       25.15       32.23      2.55 o 
   1   1  31       39.90       49.57      2.53 o 
   2   1  31        0.97        1.60      1.16 o 
  -3   2  31      100.43      114.83      8.38 o 
  -2   2  31        3.85        5.53      2.27 o 
  -1   2  31        7.47       11.18      2.41 o 
   0   2  31       59.25       76.49      4.40 o 
   1   2  31        8.82        9.56      3.10 o 
   2   2  31        3.17        4.30      1.48 o 
  -2   3  31       13.80       18.99      3.59 o 
  -1   3  31        4.48        2.10      1.11 o 
   0   3  31       26.18       33.14      3.51 o 
   1   3  31        6.37        3.91      1.30 o 
   2   3  31       17.23       17.89      3.43 o 
  -1   4  31        1.89        1.62      1.14 o 
   0   4  31        0.73        4.89      1.67 o 
  -3   0  32       43.53       53.25      8.68 o 
  -2   0  32        0.30        4.57      4.50 o 
  -1   0  32        5.20        9.46      2.89 o 
   0   0  32        8.52       15.97      3.16 o 
   1   0  32       22.31       18.64      2.44 o 
   2   0  32        3.00       10.71      3.01 o 
  -3   1  32        8.73       19.96     13.90 o 
  -2   1  32       96.47      110.48      4.90 o 
  -1   1  32        1.27        4.48      2.06 o 
   0   1  32        3.14        3.02      1.24 o 
   1   1  32       52.35       59.43      3.29 o 
   2   1  32       76.41       82.23      3.75 o 
  -2   2  32        0.25        2.81      2.26 o 
  -1   2  32       16.51       21.57      3.37 o 
   0   2  32       16.01       14.42      2.82 o 
   1   2  32       12.45       19.57      2.03 o 
  -1   3  32        2.69        3.24      1.29 o 
   0   3  32        0.00        1.36      0.85 o 
   1   3  32       45.50       51.13      4.74 o 
  -2   1  33       23.53       26.15      3.14 o 
  -1   1  33        3.77        2.00      1.05 o 
   0   1  33        3.21        5.72      1.61 o 
   1   1  33       84.44      108.67      5.04 o 
  -1   2  33      107.73      136.64      9.27 o 
   0   2  33        2.69        2.96      1.15 o 
   1   2  33       25.64       27.31      4.45 o 
  -1   0  34      110.99      135.22      8.27 o 
   0   0  34       73.74       94.94      6.62 o 
  -1   1  34        0.40        2.17      1.68 o 
   0   1  34       25.43       35.38      2.93 o 
                                                 
